# Supplementary material for: Osteometric distinctions between domestic reindeer (Rangifer tarandus tarandus), wild mountain reindeer (R.t.t.), wild forest reindeer (R.t. fennicus), and the identification of castrated reindeer bones: Biometric explorations and archaeological methods
Source: Archaeol Anthropol Sci. 2025 Apr 1;17(4):94. doi: 10.1007/s12520-025-02198-3 (PMC11961526; doi:10.1007/s12520-025-02198-3)
Supplement: Supplementary file 1 — Supplementary Information Database (XLSX 144 KB) [file 12520_2025_2198_MOESM1_ESM.xlsx]

## Sheet: Metadata
Article title	Osteometric distinctions between domestic reindeer (Rangifer tarandus tarandus), wild mountain reindeer (R.t.t.), wild forest reindeer (R.t. fennicus), and the identification of castrated reindeer bones: Biometric explorations and archaeological methods
Journal name	Journal of Archaeological and Anthropological Sciences
Authors	Mathilde van den Berg¹, Henri Wallen²
Affiliation¹	Archaeology, History, Culture and Communication Studies, Faculty of Humanities, University of Oulu, Oulu, Finland
Contact¹	Mathilde.vandenberg@oulu.fi (Corresponding author)
Orcid¹	Orcid: https://orcid.org/0000-0002-8087-7552
Affiliation²	Arctic Centre, University of Lapland, Rovaniemi, Finland.
Contact²	Henri.wallen@ulapland.fi
Orcid²	Orcid: https://orcid.org/0000-0002-8584-8398

## Sheet: Specimen information
Specimen ID	Collection	Ecotype/variety	Sex	Castrated	Femur	Humerus	Metacarpus	Metatarsus	Pelvis	Radioulna	Tibia
27027	University of Oulu	Rangifer tarandus fennicus	Male	No	Yes	No	No	No	No	No	No
2050	University of Oulu	Rangifer tarandus tarandus	Male	No	Yes	Yes	Yes	Yes	No	Yes	Yes
Tu	University of Oulu	Rangifer tarandus tarandus	Male	Yes	Yes	Yes	Yes	Yes	Yes	Yes	Yes
2046	University of Oulu	Rangifer tarandus tarandus	Male	No	Yes	Yes	Yes	No	No	Yes	Yes
24050	University of Oulu	Rangifer tarandus fennicus	Male	No	Yes	Yes	Yes	Yes	Yes	Yes	Yes
2048	University of Oulu	Rangifer tarandus tarandus	Male	Yes	Yes	Yes	Yes	Yes	No	Yes	Yes
2051	University of Oulu	Rangifer tarandus tarandus	Male	Yes	Yes	Yes	Yes	Yes	No	Yes	Yes
2049	University of Oulu	Rangifer tarandus tarandus	Male	Yes	Yes	Yes	Yes	Yes	No	Yes	Yes
18603	University of Oulu	Rangifer tarandus tarandus	Female	No	Yes	Yes	Yes	Yes	Yes	Yes	Yes
2093	University of Oulu	Rangifer tarandus tarandus	Male	No	Yes	Yes	No	No	No	Yes	Yes
2688	University of Oulu	Rangifer tarandus tarandus	Male	Yes	Yes	Yes	No	No	No	Yes	Yes
22069	University of Oulu	Rangifer tarandus fennicus	Female	No	Yes	Yes	No	Yes	Yes	Yes	Yes
9638	University of Oulu	Rangifer tarandus fennicus	Male	No	Yes	Yes	No	Yes	Yes	Yes	Yes
10364	University of Oulu	Rangifer tarandus fennicus	Female	No	Yes	Yes	No	Yes	Yes	Yes	Yes
11046	University of Oulu	Rangifer tarandus fennicus	Male	No	Yes	Yes	No	Yes	Yes	Yes	Yes
27963	University of Oulu	Rangifer tarandus fennicus	Male	No	Yes	Yes	No	Yes	Yes	Yes	Yes
21275	University of Oulu	Rangifer tarandus tarandus	Female	No	Yes	No	No	Yes	No	No	Yes
28452	University of Oulu	Rangifer tarandus tarandus	Female	No	Yes	Yes	Yes	Yes	Yes	Yes	Yes
16815	University of Oulu	Rangifer tarandus fennicus	Female	No	Yes	Yes	Yes	Yes	No	Yes	Yes
26685	University of Oulu	Rangifer tarandus tarandus	Female	No	Yes	No	Yes	Yes	No	Yes	Yes
25853	University of Oulu	Rangifer tarandus tarandus	Male	No	Yes	Yes	Yes	Yes	No	Yes	Yes
12394	University of Oulu	Rangifer tarandus fennicus	Male	No	Yes	Yes	Yes	Yes	Yes	Yes	Yes
18054	University of Oulu	Rangifer tarandus fennicus	Female	No	Yes	Yes	Yes	Yes	Yes	Yes	Yes
21263	University of Oulu	Rangifer tarandus fennicus	Male	No	Yes	Yes	Yes	Yes	Yes	Yes	Yes
27597	University of Oulu	Rangifer tarandus fennicus	Male	No	Yes	Yes	Yes	Yes	Yes	Yes	Yes
16818	University of Oulu	Rangifer tarandus fennicus	Female	No	Yes	Yes	Yes	Yes	Yes	Yes	Yes
14070	University of Oulu	Rangifer tarandus fennicus	Female	No	Yes	Yes	Yes	Yes	Yes	No	Yes
21232	University of Oulu	Rangifer tarandus fennicus	Female	No	Yes	Yes	Yes	Yes	Yes	Yes	Yes
21272	University of Oulu	Rangifer tarandus fennicus	Male	No	Yes	Yes	Yes	Yes	Yes	Yes	Yes
21256	University of Oulu	Rangifer tarandus fennicus	Female	No	Yes	Yes	Yes	Yes	No	Yes	Yes
21273	University of Oulu	Rangifer tarandus fennicus	Female	No	Yes	Yes	Yes	Yes	Yes	Yes	Yes
24048	University of Oulu	Rangifer tarandus fennicus	Female	No	Yes	Yes	No	Yes	Yes	Yes	Yes
21268	University of Oulu	Rangifer tarandus fennicus	Male	No	Yes	Yes	Yes	Yes	No	Yes	Yes
23945	University of Oulu	Rangifer tarandus fennicus	Female	No	Yes	No	No	Yes	No	Yes	Yes
21274	University of Oulu	Rangifer tarandus fennicus	Male	No	Yes	Yes	No	Yes	Yes	Yes	Yes
23942	University of Oulu	Rangifer tarandus fennicus	Female	No	Yes	Yes	Yes	Yes	Yes	Yes	Yes
21261	University of Oulu	Rangifer tarandus fennicus	Female	No	Yes	Yes	Yes	Yes	No	Yes	Yes
27854	University of Oulu	Rangifer tarandus tarandus	Female	No	Yes	Yes	Yes	Yes	No	Yes	No
22073	University of Oulu	Rangifer tarandus fennicus	Female	No	Yes	Yes	Yes	Yes	Yes	Yes	Yes
12258	University of Oulu	Rangifer tarandus fennicus	Male	No	Yes	Yes	Yes	Yes	No	Yes	Yes
2090	University of Oulu	Rangifer tarandus tarandus	Male	Yes	Yes	Yes	No	No	No	Yes	Yes
24047	University of Oulu	Rangifer tarandus fennicus	Male	No	Yes	Yes	Yes	Yes	Yes	Yes	Yes
2043	University of Oulu	Rangifer tarandus tarandus	Male	No	Yes	Yes	Yes	Yes	No	Yes	Yes
23944	University of Oulu	Rangifer tarandus fennicus	Male	No	Yes	No	No	Yes	Yes	No	Yes
2689	University of Oulu	Rangifer tarandus tarandus	Male	Yes	Yes	Yes	No	No	No	Yes	Yes
2047	University of Oulu	Rangifer tarandus tarandus	Male	Yes	Yes	Yes	Yes	Yes	No	Yes	Yes
2095	University of Oulu	Rangifer tarandus tarandus	Male	No	Yes	Yes	No	No	No	Yes	Yes
27840	University of Oulu	Rangifer tarandus fennicus	Female	No	Yes	Yes	Yes	Yes	Yes	Yes	Yes
22070	University of Oulu	Rangifer tarandus fennicus	Male	No	Yes	Yes	No	Yes	Yes	Yes	Yes
18604	University of Oulu	Rangifer tarandus fennicus	Female	No	Yes	Yes	Yes	Yes	Yes	Yes	Yes
24101	University of Oulu	Rangifer tarandus fennicus	Male	No	Yes	Yes	Yes	No	Yes	Yes	Yes
21271	University of Oulu	Rangifer tarandus fennicus	Male	No	Yes	Yes	Yes	Yes	Yes	Yes	Yes
26386	University of Oulu	Rangifer tarandus tarandus	Female	No	Yes	Yes	No	Yes	No	Yes	Yes
11113	University of Oulu	Rangifer tarandus fennicus	Female	No	Yes	Yes	No	Yes	Yes	Yes	Yes
10365	University of Oulu	Rangifer tarandus fennicus	Male	No	Yes	Yes	Yes	Yes	Yes	Yes	Yes
26382	University of Oulu	Rangifer tarandus tarandus	Female	No	Yes	Yes	No	Yes	No	No	Yes
9838	University of Oulu	Rangifer tarandus fennicus	Female	No	Yes	Yes	Yes	Yes	Yes	No	Yes
11846	University of Oulu	Rangifer tarandus fennicus	Male	No	Yes	Yes	No	Yes	No	Yes	Yes
21270	University of Oulu	Rangifer tarandus fennicus	Male	No	Yes	Yes	No	No	Yes	Yes	No
5371	University of Oulu	Rangifer tarandus tarandus	Female	No	Yes	Yes	No	Yes	Yes	Yes	Yes
26525	University of Oulu	Rangifer tarandus tarandus	Female	No	Yes	Yes	Yes	Yes	Yes	Yes	Yes
26385	University of Oulu	Rangifer tarandus tarandus	Female	No	Yes	Yes	Yes	Yes	No	Yes	Yes
18874	University of Oulu	Rangifer tarandus fennicus	Female	No	Yes	Yes	Yes	Yes	Yes	Yes	Yes
18877	University of Oulu	Rangifer tarandus fennicus	Female	No	Yes	Yes	Yes	Yes	Yes	Yes	Yes
27819	University of Oulu	Rangifer tarandus fennicus	Female	No	Yes	No	No	Yes	Yes	Yes	Yes
Nimeton	University of Oulu	Rangifer tarandus fennicus	Male	No	Yes	Yes	No	Yes	No	No	Yes
18602	University of Oulu	Rangifer tarandus tarandus	Female	No	Yes	No	Yes	No	Yes	Yes	Yes
B. 1858	University Museum of Bergen	Rangifer tarandus tarandus wild	Female	No	Yes	Yes	Yes	Yes	Yes	Yes	Yes
B. 1857	University Museum of Bergen	Rangifer tarandus tarandus wild	Female	No	Yes	No	No	Yes	Yes	No	Yes
B. 8486	University Museum of Bergen	Rangifer tarandus tarandus	Female	No	Yes	Yes	Yes	Yes	Yes	Yes	Yes
B. 8488	University Museum of Bergen	Rangifer tarandus tarandus	Female	No	Yes	Yes	Yes	Yes	Yes	Yes	Yes
B. 1862	University Museum of Bergen	Rangifer tarandus tarandus wild	Female	No	Yes	Yes	Yes	Yes	No	Yes	Yes
B. 1867	University Museum of Bergen	Rangifer tarandus tarandus wild	Female	No	Yes	Yes	No	Yes	No	No	Yes
B. 2072	University Museum of Bergen	Rangifer tarandus tarandus wild	Female	No	Yes	Yes	Yes	Yes	No	Yes	Yes
B. 2385	University Museum of Bergen	Rangifer tarandus tarandus wild	Female	No	Yes	Yes	Yes	Yes	No	Yes	Yes
B. 2587	University Museum of Bergen	Rangifer tarandus tarandus wild	Male	No	Yes	No	No	Yes	No	Yes	Yes
B. 2074	University Museum of Bergen	Rangifer tarandus tarandus wild	Female	No	Yes	Yes	Yes	Yes	No	Yes	Yes
B. 2083	University Museum of Bergen	Rangifer tarandus tarandus wild	Female	No	Yes	Yes	Yes	Yes	No	Yes	Yes
B. 2084	University Museum of Bergen	Rangifer tarandus tarandus wild	Female	No	Yes	No	Yes	Yes	No	Yes	Yes
34595	Natural History Museum Oslo	Rangifer tarandus tarandus wild	Female	No	Yes	Yes	Yes	Yes	Yes	Yes	Yes
34610	Natural History Museum Oslo	Rangifer tarandus tarandus wild	Female	No	Yes	Yes	Yes	Yes	Yes	Yes	Yes
31230	Natural History Museum Oslo	Rangifer tarandus tarandus wild	Male	No	Yes	Yes	Yes	Yes	Yes	Yes	Yes
2044	University of Oulu	Rangifer tarandus tarandus	Male	Yes	No	Yes	Yes	Yes	No	Yes	Yes
27029	University of Oulu	Rangifer tarandus fennicus	Male	No	No	Yes	Yes	Yes	Yes	Yes	No
12758	University of Oulu	Rangifer tarandus tarandus	Female	No	No	Yes	Yes	No	No	Yes	No
27829	University of Oulu	Rangifer tarandus tarandus	Female	No	No	Yes	Yes	Yes	No	Yes	Yes
24973	University of Oulu	Rangifer tarandus fennicus	Male	No	No	Yes	Yes	Yes	Yes	Yes	No
13054	University of Oulu	Rangifer tarandus fennicus	Male	No	No	Yes	No	No	Yes	Yes	No
17989	University of Oulu	Rangifer tarandus tarandus	Female	No	No	Yes	Yes	No	No	No	No
B.M. 451	University Museum of Bergen	Rangifer tarandus tarandus	Female	No	No	Yes	Yes	Yes	No	Yes	Yes
B. 1864	University Museum of Bergen	Rangifer tarandus tarandus wild	Female	No	No	Yes	Yes	Yes	No	Yes	No
AJN:4026	Ájtte Swedish Sámi and Mountain Museum	Rangifer tarandus tarandus	Female	No	No	No	Yes	Yes	No	No	No
AJN:4610	Ájtte Swedish Sámi and Mountain Museum	Rangifer tarandus tarandus	Female	No	No	No	Yes	Yes	No	No	No
AJN:4827	Ájtte Swedish Sámi and Mountain Museum	Rangifer tarandus tarandus	Female	No	No	No	Yes	Yes	No	No	No
AJN:5028	Ájtte Swedish Sámi and Mountain Museum	Rangifer tarandus tarandus	Female	No	No	No	Yes	No	No	No	No
AJN:4474	Ájtte Swedish Sámi and Mountain Museum	Rangifer tarandus tarandus	Female	No	No	No	Yes	No	No	No	No
B.M. 4560	University Museum of Bergen	Rangifer tarandus tarandus	Male	No	No	No	Yes	Yes	No	No	Yes
B. 2587	University Museum of Bergen	Rangifer tarandus tarandus wild	Female	No	No	No	Yes	No	No	No	No
27825	University of Oulu	Rangifer tarandus fennicus	Female	No	No	No	Yes	Yes	Yes	Yes	Yes
4073	University of Oulu	Rangifer tarandus tarandus	Male	Yes	No	No	Yes	Yes	No	No	No
4049	University of Oulu	Rangifer tarandus tarandus	Female	No	No	No	Yes	Yes	No	No	No
4039	University of Oulu	Rangifer tarandus tarandus	Male	Yes	No	No	Yes	Yes	No	No	No
4075	University of Oulu	Rangifer tarandus tarandus	Female	No	No	No	Yes	Yes	No	No	No
4068	University of Oulu	Rangifer tarandus tarandus	Male	Yes	No	No	Yes	Yes	No	No	No
4059	University of Oulu	Rangifer tarandus tarandus	Male	No	No	No	Yes	Yes	No	No	No
4051	University of Oulu	Rangifer tarandus tarandus	Female	No	No	No	Yes	Yes	No	No	No
16816	University of Oulu	Rangifer tarandus fennicus	Male	No	No	No	Yes	Yes	Yes	Yes	Yes
4034	University of Oulu	Rangifer tarandus tarandus	Male	Yes	No	No	Yes	No	No	No	No
4078	University of Oulu	Rangifer tarandus tarandus	Male	No	No	No	Yes	Yes	No	No	No
4063	University of Oulu	Rangifer tarandus tarandus	Male	Yes	No	No	Yes	Yes	No	No	No
4060	University of Oulu	Rangifer tarandus tarandus	Female	No	No	No	Yes	Yes	No	No	No
4080	University of Oulu	Rangifer tarandus tarandus	Male	Yes	No	No	Yes	Yes	No	No	No
4066	University of Oulu	Rangifer tarandus tarandus	Male	Yes	No	No	Yes	Yes	No	No	No
2042	University of Oulu	Rangifer tarandus tarandus	Male	No	No	No	Yes	Yes	No	No	No
4840	University of Oulu	Rangifer tarandus tarandus	Male	Yes	No	No	Yes	Yes	No	No	No
4834	University of Oulu	Rangifer tarandus tarandus	Male	No	No	No	Yes	Yes	No	No	No
6539	University of Oulu	Rangifer tarandus tarandus	Male	Yes	No	No	Yes	Yes	No	No	No
6351	University of Oulu	Rangifer tarandus tarandus	Male	No	No	No	Yes	Yes	No	No	No
4077	University of Oulu	Rangifer tarandus tarandus	Male	Yes	No	No	Yes	No	No	No	No
6447	University of Oulu	Rangifer tarandus tarandus	Male	Yes	No	No	Yes	Yes	No	No	No
4698	University of Oulu	Rangifer tarandus tarandus	Male	Yes	No	No	Yes	Yes	No	No	No
2053	University of Oulu	Rangifer tarandus tarandus	Male	Yes	No	No	Yes	Yes	No	No	No
6493	University of Oulu	Rangifer tarandus tarandus	Male	No	No	No	Yes	Yes	No	No	No
2703	University of Oulu	Rangifer tarandus tarandus	Male	Yes	No	No	Yes	Yes	No	No	No
2795	University of Oulu	Rangifer tarandus tarandus	Male	No	No	No	Yes	Yes	No	No	No
669	University of Oulu	Rangifer tarandus tarandus	Male	No	No	No	Yes	Yes	No	No	No
6530	University of Oulu	Rangifer tarandus tarandus	Male	Yes	No	No	Yes	Yes	No	No	No
6541	University of Oulu	Rangifer tarandus tarandus	Male	Yes	No	No	Yes	Yes	No	No	No
AJN:4089	Ájtte Swedish Sámi and Mountain Museum	Rangifer tarandus tarandus	Male	Yes	No	No	Yes	Yes	No	No	No
AJN:4299	Ájtte Swedish Sámi and Mountain Museum	Rangifer tarandus tarandus	Male	Yes	No	No	Yes	Yes	No	No	No
AJN:4060	Ájtte Swedish Sámi and Mountain Museum	Rangifer tarandus tarandus	Male	Yes	No	No	Yes	Yes	No	No	No
AJN:4080	Ájtte Swedish Sámi and Mountain Museum	Rangifer tarandus tarandus	Male	No	No	No	Yes	Yes	No	No	No
AJN:4338	Ájtte Swedish Sámi and Mountain Museum	Rangifer tarandus tarandus	Male	No	No	No	Yes	Yes	No	No	No
AJN:4326	Ájtte Swedish Sámi and Mountain Museum	Rangifer tarandus tarandus	Male	No	No	No	Yes	Yes	No	No	No
AJN:4308	Ájtte Swedish Sámi and Mountain Museum	Rangifer tarandus tarandus	Male	No	No	No	Yes	Yes	No	No	No
AJN:4294	Ájtte Swedish Sámi and Mountain Museum	Rangifer tarandus tarandus	Male	No	No	No	Yes	Yes	No	No	No
AJN:4293	Ájtte Swedish Sámi and Mountain Museum	Rangifer tarandus tarandus	Male	No	No	No	Yes	Yes	No	No	No
AJN:4298	Ájtte Swedish Sámi and Mountain Museum	Rangifer tarandus tarandus	Male	No	No	No	Yes	Yes	No	No	No
AJN:4296	Ájtte Swedish Sámi and Mountain Museum	Rangifer tarandus tarandus	Male	No	No	No	Yes	Yes	No	No	No
AJN:4619	Ájtte Swedish Sámi and Mountain Museum	Rangifer tarandus tarandus	Male	No	No	No	Yes	Yes	No	No	No
AJN:4297	Ájtte Swedish Sámi and Mountain Museum	Rangifer tarandus tarandus	Male	No	No	No	Yes	Yes	No	No	No
AJN:4071	Ájtte Swedish Sámi and Mountain Museum	Rangifer tarandus tarandus	Female	No	No	No	Yes	Yes	No	No	No
AJN:4608	Ájtte Swedish Sámi and Mountain Museum	Rangifer tarandus tarandus	Female	No	No	No	Yes	Yes	No	No	No
AJN:4084	Ájtte Swedish Sámi and Mountain Museum	Rangifer tarandus tarandus	Female	No	No	No	Yes	Yes	No	No	No
AJN:4609	Ájtte Swedish Sámi and Mountain Museum	Rangifer tarandus tarandus	Female	No	No	No	Yes	Yes	No	No	No
AJN:4082	Ájtte Swedish Sámi and Mountain Museum	Rangifer tarandus tarandus	Female	No	No	No	Yes	Yes	No	No	No
AJN:4611	Ájtte Swedish Sámi and Mountain Museum	Rangifer tarandus tarandus	Female	No	No	No	Yes	Yes	No	No	No
AJN:4085	Ájtte Swedish Sámi and Mountain Museum	Rangifer tarandus tarandus	Female	No	No	No	Yes	Yes	No	No	No
AJN:4070	Ájtte Swedish Sámi and Mountain Museum	Rangifer tarandus tarandus	Female	No	No	No	Yes	Yes	No	No	No
AJN:4083	Ájtte Swedish Sámi and Mountain Museum	Rangifer tarandus tarandus	Female	No	No	No	Yes	Yes	No	No	No
31227	Natural History Museum Oslo	Rangifer tarandus tarandus wild	Male	No	No	No	Yes	Yes	No	No	No
AJN:4300	Ájtte Swedish Sámi and Mountain Museum	Rangifer tarandus tarandus	Male	Yes	No	No	No	Yes	No	No	No
AJN:4317	Ájtte Swedish Sámi and Mountain Museum	Rangifer tarandus tarandus	Male	Yes	No	No	No	Yes	No	No	No
4048	University of Oulu	Rangifer tarandus tarandus	Female	No	No	No	No	Yes	No	No	No
12099	University of Oulu	Rangifer tarandus tarandus	Female	No	No	No	No	Yes	No	No	No
20665	University of Oulu	Rangifer tarandus fennicus	Female	No	No	No	No	No	Yes	No	No
17988	University of Oulu	Rangifer tarandus tarandus	Female	No	No	No	No	No	Yes	Yes	No
17987	University of Oulu	Rangifer tarandus tarandus	Female	No	No	No	No	No	Yes	No	Yes
22071	University of Oulu	Rangifer tarandus fennicus	Male	No	No	No	No	No	Yes	No	No
21242	University of Oulu	Rangifer tarandus fennicus	Male	No	No	No	No	No	Yes	No	No
12570	University of Oulu	Rangifer tarandus tarandus	Female	No	No	No	No	No	No	Yes	No

## Sheet: Humerus
	Specimen	Collection	Side	Date measurement	hum_GL	hum_GLC	hum_GLl	hum_Bp	hum_SD	hum_CD	hum_Bd	hum_BT	hum_HT	hum_DC	hum_HTC	hum_Dp	hum_Dd	hum_PL	Age	Group	Age castration	Amount	Subspecies	Castrated	Sex	Remarks	Domestic/wild	Location	County	Year
1	2043	University of Oulu	R	2018-12-03	25.3	23.6	25.1	6.1	25.56	9.3	5.1	43.06	36.67	45.25	27.65	7	49.97	23.2	5	2	#N/A	1	Rangifer tarandus tarandus	no	m
2	2044	University of Oulu	L	2018-12-05	24.8	23.2	24.7	6.1	26.41	9.2	5.1	43.43	36.28	42.62	27.83	6.3	49.92	22.8	6	1	yes	1	Rangifer tarandus tarandus	yes	m
3	2047	University of Oulu	L	2018-12-05	24.2	22.5	24	5.8	21.65	7.7	5	40.76	33.89	43.44	25.57	6.1	45.46	22	4	1	yes	1	Rangifer tarandus tarandus	yes	m
4	2048	University of Oulu	R	2018-12-04	24.6	23.2	24.6	6.1	22.92	8.4	4.9	43.74	36.5	45.83	27.08	6.6	49.97	22.7	5	1	yes	1	Rangifer tarandus tarandus	yes	m
5	2049	University of Oulu	L	2018-12-04	25.6	23.6	25.3	6.1	26.77	9.6	5.1	43.91	35.53	45.23	27.19	6.5	49.83	23.1	8	1	yes	1	Rangifer tarandus tarandus	yes	m
6	2050	University of Oulu	L	2018-12-04	27.1	25.2	26.2	6.8	27.6	9.4	5.3	46	37.89	45.94	27.67	6.7	51.63	24.5	7	2	no	1	Rangifer tarandus tarandus	no	m
7	2051	University of Oulu	L	2018-12-05	26.1	24.1	26.1	6	25.68	8.7	5.4	44.46	36.55	42.96	27.83	6.3	50.87	24	5	1	yes	1	Rangifer tarandus tarandus	yes	m
8	2090	University of Oulu	L	2019-01-10	25.3	23.7	25.4	6.5	26.24	9.3	5.3	45.62	36.36	44.59	26.92	6.9	50.2	23.1	5	1	4y	1	Rangifer tarandus tarandus	yes	m
9	2093	University of Oulu	R	2019-01-10	25.9	24.1	25.8	6.4	28.95	10.3	5.2	43.92	37.89	46.32	27.62	6.7	51.38	23.4	6	2	no	1	Rangifer tarandus tarandus	no	m
10	2095	University of Oulu	L	2019-01-10	26.5	24.6	26.3	6.2	25.35	9.5	5	44.89	36.89	46.22	26.75	6.7	50.61	23.8	6	2	no	1	Rangifer tarandus tarandus	no	m
11	2688	University of Oulu	L	2019-01-10	26	23.9	25.7	6.2	25	9.3	5	44	37.08	45.57	26.35	6.8	49.85	23.2	6	1	4v	1	Rangifer tarandus tarandus	yes	m
12	2689	University of Oulu	R	2019-01-10	26.3	24.5	25.4	6.1	24.8	8.9	5.1	45.1	37.22	46.1	27.78	6.5	52.28	23.8	6	1	4years	1	Rangifer tarandus tarandus	yes	m
13	9638	University of Oulu	R	2018-12-16	29.1	27.4	28.7	6.7	26.22	9.3	5.3	47.52	38.86	48.22	27.78	7	54.99	26.4	ad	6	#N/A	1	Rangifer tarandus fennicus	no	m
14	11046	University of Oulu	R	2018-12-11	29.6	28.1	29.1	7	27.02	9.9	5.5	47.72	39.04	49.2	29.45	6.9	56.56	27.3	ad	6	#N/A	1	Rangifer tarandus fennicus	no	m
15	12258	University of Oulu	L	2018-12-11	28.8	27.1	28.4	6.6	26.46	10	5.7	49.88	39.22	50.3	29.38	7.2	55.93	26.5	ad	6	#N/A	1	Rangifer tarandus fennicus	no	m
16	12394	University of Oulu	L	2018-12-11	27.1	25.2	27.1	6.6	24.7	9.2	5.1	45.87	37.62	47.19	28.61	6.9	52.4	24.7	ad	6	#N/A	1	Rangifer tarandus fennicus	no	m
17	21268	University of Oulu	R	2018-12-11	30.1	28.1	29.6	7.2	26.54	9.5	5.4	49.54	40.23	49.92	29.18	7.1	55.67	27.3	ad	6	#N/A	1	Rangifer tarandus fennicus	no	m
18	21274	University of Oulu	R	2018-12-11	27.7	25.7	27.5	7.3	26.15	9.4	5.4	47.03	40.69	46.53	29.96	7.3	54.44	24.9	ad	6	#N/A	1	Rangifer tarandus fennicus	no	m
19	24047	University of Oulu	L	2018-12-11	28.3	26.6	28.2	6.7	26.29	9.4	5.5	46.95	38.17	49.04	29.45	7.1	53.51	25.8	14.5	6	#N/A	1	Rangifer tarandus fennicus	no	m
20	24050	University of Oulu	L	2018-12-03	28.2	26.1	27.9	6.6	24.55	9.1	5.3	47.52	38.08	45.52	28	6.7	53.77	25.8	ad	6	#N/A	1	Rangifer tarandus fennicus	no	m
21	24101	University of Oulu	L	2018-12-11	28	25.9	27.9	6.7	27.82	9.6	5.3	45.96	38.47	46.8	29.34	6.9	52.63	25.6	ad	6	#N/A	1	Rangifer tarandus fennicus	no	m
23	27029	University of Oulu	R	2018-12-11	28.2	26.3	28.1	6.8	24.38	8.9	5.1	46.33	38.48	45.38	26.98	6.8	52.61	25.8	ad	6	#N/A	1	Rangifer tarandus fennicus	no	m
24	27597	University of Oulu	L	2018-12-11	28.1	26.7	27.6	6.6	25.73	9.2	5.5	46.89	36.32	49.31	27.51	6.9	53.97	25.9	8.5	6	#N/A	1	Rangifer tarandus fennicus	no	m
27	Tu	University of Oulu	L	2018-12-05	24.5	22.3	24.4	6	24.25	8.3	4.9	43.65	35.54	41.06	25.82	6.1	48.52	22.4	8	1	3years	1	Rangifer tarandus tarandus	yes	m
28	21261	University of Oulu	L	#N/A	24.3	22.7	24	6	22.47	7.8	4.8	43.63	35.36	43.43	25.05	6	47.62	22.2	ad	7	#N/A	1	Rangifer tarandus fennicus	no	f
29	12758	University of Oulu	L	#N/A	22.8	21.3	22.7	5.4	19.22	6.9	4.4	40.02	32.84	41.4	24.29	5.7	45.49	20.8	ad	3	#N/A	1	Rangifer tarandus tarandus	no	f
30	18604	University of Oulu	R	#N/A	26.3	24.5	26.1	6.4	23.88	8.3	5.3	44.9	36.51	45.24	26.64	6.2	51.89	23.9	ad	7	#N/A	1	Rangifer tarandus fennicus	no	f
31	18603	University of Oulu	R	#N/A	22.1	20.5	21.9	5.1	19.78	6.9	4.5	39.33	31.98	40.27	24.58	5.2	44.35	20	ad	3	#N/A	1	Rangifer tarandus tarandus	no	f
33	24048	University of Oulu	L	#N/A	25.5	24.2	25.5	5.8	20.16	7.2	4.7	41.84	33.64	45.87	26.5	6.2	48.11	23.7	6.5	7	#N/A	1	Rangifer tarandus fennicus	no	f
34	27854	University of Oulu	L	#N/A	21.6	20	21.5	5.3	20.3	7.2	4.3	38.75	31.28	38.98	23.57	5.2	43.5	19.4	#N/A	3	#N/A	1	Rangifer tarandus tarandus	no	f
35	22073	University of Oulu	L	#N/A	27	25.3	26.9	6.1	21.36	7.6	5	43.86	34.81	43.94	25.82	6.4	49.46	24.7	ad	7	#N/A	1	Rangifer tarandus fennicus	no	f
36	21273	University of Oulu	L	#N/A	24.7	23.4	24.6	6	20.71	7.2	4.7	41.36	33.54	43.2	25.23	5.8	47.36	22.8	ad	7	#N/A	1	Rangifer tarandus fennicus	no	f
37	27829	University of Oulu	R	#N/A	23	21.4	23	5.4	21.4	7.5	4.4	40.08	34.41	41.09	25.13	5.1	45.28	20.9	6	3	#N/A	1	Rangifer tarandus tarandus	no	f
38	18054	University of Oulu	R	#N/A	25.4	24.1	25.3	6.2	23.06	7.9	5.1	42.65	37.79	46.28	27.71	6.2	50.27	23.5	ad	7	#N/A	1	Rangifer tarandus fennicus	no	f
39	26385	University of Oulu	R	#N/A	22.3	20.6	22.3	5.4	20.26	6.9	4.3	38.44	32.52	39.57	22.37	5.5	43.59	20.2	#N/A	3	#N/A	1	Rangifer tarandus tarandus	no	f
40	16818	University of Oulu	L	#N/A	25.7	23.9	25.7	6.3	22	7.7	4.8	42.04	35.54	45.7	26.94	6.1	48.78	23.6	ad	7	#N/A	1	Rangifer tarandus fennicus	no	f
41	25853	University of Oulu	L	#N/A	26.3	24.2	26	6.6	26.81	9.2	5.1	45.72	37.46	48.32	27.93	6.3	49.68	23.4	5	2	#N/A	1	Rangifer tarandus tarandus	no	m
42	14070	University of Oulu	L	#N/A	25.6	23.8	25.3	6.1	21.6	7.5	4.8	42.52	34.04	44.48	26.1	6.5	49.52	23.2	#N/A	7	#N/A	1	Rangifer tarandus fennicus	no	f
44	21256	University of Oulu	L	#N/A	25.4	24	25.3	6	21.89	7.5	4.9	42.41	35.01	45.49	26.07	6.3	49.76	23.5	ad	7	#N/A	1	Rangifer tarandus fennicus	no	f
45	28452	University of Oulu	R	#N/A	23	21.6	22.8	5.2	21.04	7	4.5	40.34	32.9	41.1	23.9	5.6	45.16	21.1	ad	3	#N/A	1	Rangifer tarandus tarandus	no	f
46	27840	University of Oulu	L	#N/A	26.2	24.6	26.1	6.1	24.7	8.3	4.7	42.14	33.63	42.52	25.16	6.2	47.49	24.1	ad	7	#N/A	1	Rangifer tarandus fennicus	no	f
47	2046	University of Oulu	L	#N/A	25.6	24.1	25.3	6.5	25.24	8.9	5.2	46.79	39.14	47.17	29.24	7	51.85	23.7	5 but juv?	2	no	1	Rangifer tarandus tarandus	no	m
49	21271	University of Oulu	L	#N/A	26.5	24.7	26.1	6.6	25.72	9.2	5.4	46.09	39.97	48.03	29.57	7.2	56.63	24.5	ad	6	#N/A	1	Rangifer tarandus fennicus	no	m
50	21232	University of Oulu	R	#N/A	25.8	24.4	25.4	5.8	21.66	7.5	4.8	41.95	34.07	43.46	26.68	6.2	50.5	24.2	#N/A	7	#N/A	1	Rangifer tarandus fennicus	no	f
51	18869	University of Oulu	R	#N/A	24.4	22.7	24.1	5.8	22.98	8.2	4.7	40.14	33.93	42.51	24.88	6.2	47.09	22.5	ad	6	#N/A	1	Rangifer tarandus fennicus	no	m
52	21272	University of Oulu	R	#N/A	29.7	27	29.5	7.4	29.2	10.2	5.4	48.81	39.22	49.48	28.38	7.3	56.64	26.9	ad	6	#N/A	1	Rangifer tarandus fennicus	no	m
53	24973	University of Oulu	L	#N/A	24.7	23.1	24.5	6.6	23.79	8.5	5	44.15	35.24	46.83	26	6.5	49.9	22.9	ad	6	#N/A	1	Rangifer tarandus fennicus	no	m
54	21263	University of Oulu	R	#N/A	29.4	27.5	28.8	6.7	25.06	9.3	5.3	46.41	40.91	50.96	29.46	7.3	57.96	26.7	ad	6	#N/A	1	Rangifer tarandus fennicus	no	m
55	32327	University of Oulu	L	#N/A	24	22.9	23.7	5.6	19.49	6.8	4.5	40.58	31.76	41.17	24.53	5.8	49.26	22.6	ad	7	#N/A	1	Rangifer tarandus fennicus	no	f
56	22070	University of Oulu	R	#N/A	27.5	26.1	27.6	6.6	25.79	9.3	5.4	47.72	38.95	47.71	28.22	7	54.26	26	ad	6	#N/A	1	Rangifer tarandus fennicus	no	m
57	5371	University of Oulu	R	#N/A	22.3	20.8	22	5	19.02	6.9	4.1	37.45	31.08	36.3	23.03	5.5	43.27	20.8	#N/A	3	#N/A	1	Rangifer tarandus tarandus	no	f
58	22069	University of Oulu	R	#N/A	26.1	24.6	25.6	5.2	20.95	7.4	4.9	42.93	35.49	44.26	27.18	6.3	52.25	24.2	#N/A	7	#N/A	1	Rangifer tarandus fennicus	no	f
59	26525	University of Oulu	R	#N/A	22.2	20.6	22.1	5	20.4	7	4.5	39.56	32.23	37.58	23.61	5.5	43.97	20.5	#N/A	3	#N/A	1	Rangifer tarandus tarandus	no	f
60	16815	University of Oulu	L	#N/A	27.2	25.3	27.2	6.3	24.42	8.6	5.2	47.69	38.61	47.57	28.88	6.5	56.66	25.3	#N/A	7	#N/A	1	Rangifer tarandus fennicus	no	f
61	9838	University of Oulu	L	#N/A	25.6	24.4	25.2	5.8	21.6	7.5	4.8	45.05	34.31	43.12	25.41	6	51.23	24.2	#N/A	7	#N/A	1	Rangifer tarandus fennicus	no	f
62	23942	University of Oulu	R	#N/A	26.2	24.6	25.9	5.8	20.32	7.2	4.9	43.57	35.61	40.91	27.06	6.4	50.2	24.4	ad	7	#N/A	1	Rangifer tarandus fennicus	no	f
63	13054	University of Oulu	L	#N/A	28.8	26.9	28.3	6.8	25.25	8.8	5.3	46.92	38.53	46.36	27.27	6.6	56.19	26.5	ad	6	#N/A	1	Rangifer tarandus fennicus	no	m
64	13674	University of Oulu	R	#N/A	24	22.9	24	5.4	20.47	7	4.5	41.03	34	40.65	25.39	6.1	47.66	22.9	2	7	#N/A	1	Rangifer tarandus fennicus	no	f
66	11113	University of Oulu	R	#N/A	26.6	25.2	26.5	6	21.23	7.4	4.9	45.2	35.5	44.11	26.96	6.8	53.06	25.1	#N/A	7	#N/A	1	Rangifer tarandus fennicus	no	f
67	27963	University of Oulu	R	#N/A	29	27.2	28.9	7.1	26.18	9	5.6	48.95	39.02	51.11	28.71	7.5	54.54	26.9	ad	6	#N/A	1	Rangifer tarandus fennicus	no	m
69	17989	University of Oulu	R	#N/A	22.9	21.5	22.8	5.3	18.77	6.9	4.6	38.87	34.03	39.28	25.55	5.9	46.62	21.2	#N/A	3	#N/A	1	Rangifer tarandus tarandus	no	f
71	18877	University of Oulu	R	#N/A	24.5	23	24.4	5.7	18.92	6.9	4.8	42.24	33.77	38.86	24.45	6	49.2	22.8	#N/A	7	#N/A	1	Rangifer tarandus fennicus	no	f
72	26386	University of Oulu	L	#N/A	22.7	21.4	22.5	5.2	19.64	7	4.5	37.47	32.09	39.83	24.82	5.6	44.64	21.1	#N/A	3	#N/A	1	Rangifer tarandus tarandus	no	f
73	21270	University of Oulu	L	2018-12-11	28.5	26.9	28	6.9	29.3	10.2	5.9	49.53	39.55	51.21	28.75	7.4	55.32	26.2	#N/A	6	#N/A	1	Rangifer tarandus fennicus	no	m
75	26382	University of Oulu	L	#N/A	23.7	22.3	23.6	5.4	20.54	7.1	4.7	40.5	33.37	41.54	24.95	6.1	44.78	22.1	#N/A	3	#N/A	1	Rangifer tarandus tarandus	no	f
76	10365	University of Oulu	L	2018-12-11	28.7	27.1	28.4	6.7	26.97	9.4	5.6	48.08	40.64	49.46	29.2	7.2	55.04	26.3	#N/A	6	#N/A	1	Rangifer tarandus fennicus	no	m
77	11846	University of Oulu	R	2018-12-11	28.9	27	28.3	7.3	26.25	9.3	5.6	49.82	39.58	51.53	29.11	7.1	56.43	26.3	#N/A	6	#N/A	1	Rangifer tarandus fennicus	no	m
78	18874	University of Oulu	L	#N/A	25.4	23.8	25	5.5	21.43	7.6	5.1	43.62	34.46	43.64	26.76	6.3	50.32	23.4	#N/A	7	#N/A	1	Rangifer tarandus fennicus	no	f
80	10364	University of Oulu	L	#N/A	25.1	23.6	24.9	6	21.04	7.4	4.8	43.57	35.13	42.04	26.03	5.9	49.01	23	#N/A	7	#N/A	1	Rangifer tarandus fennicus	no	f
81	28453	University of Oulu	R	#N/A	24	22.7	24	5.6	20.96	7.4	4.7	40.92	34.65	42.04	26.51	6	48.95	22.6	#N/A	2	#N/A	1	Rangifer tarandus tarandus	no	m
82	Nimeton	University of Oulu	R	#N/A	29.2	27.1	29	6.3	25.42	8.9	5.4	46.78	36.83	45.84	28.54	7	53.04	27	#N/A	6	#N/A	1	Rangifer tarandus fennicus	no	m
83	B.M. 444	University Museum of Bergen	L	#N/A	24.7	22.7	24.2	6.4	23.69	8.2	5.2	43.75	36.44	45.29	26.85	6.4	50.69	22.03	#N/A	2	#N/A	1	Rangifer tarandus tarandus	no	m	Fusion line visible. Don't know about castration	Domestic	Finnmark	Finnmark	1869
84	B.M. 4602	University Museum of Bergen	R	#N/A	20.4	18.9	20.3	5.1	19.21	6.5	4.4	37.01	30.92	36.76	21.61	5.5	43.33	18.06	#N/A	5	#N/A	1	Rangifer tarandus tarandus wild	no	f	Fusion line visible.	Wild	Uvdal	Buskerud	1948
85	B.M. 451	University Museum of Bergen	R	#N/A	22.8	21	22.4	5.4	20.86	7.1	4.5	39.47	33.72	38.25	24.57	6.2	48.52	19.2	#N/A	3	#N/A	1	Rangifer tarandus tarandus	no	f		Domestic	Finnmark	Finnmark	1881
86	B. 1858	University Museum of Bergen	R	#N/A	20.9	19.8	20.5	5.1	17.25	7	4.3	36.07	31.52	38.89	21.59	5.5	45.21	19.4	#N/A	5	#N/A	1	Rangifer tarandus tarandus wild	no	f		Wild	Uvdal	Buskerud	1970
87	B. 8486	University Museum of Bergen	R	#N/A	21.9	20.6	21.7	5.4	19.46	6.8	4.6	40.56	31.42	39.12	23.09	5.7	44.23	20.5	#N/A	3	#N/A	1	Rangifer tarandus tarandus	no	f		Probably domestic	Svarthøy	Oppland	2006
88	B. 8488	University Museum of Bergen	L	#N/A	21.7	20.2	21.2	5.2	19.93	6.8	4.6	38.86	30.43	38.08	22.78	5.4	44.61	20.2	#N/A	3	#N/A	1	Rangifer tarandus tarandus	no	f		Probably domestic	Svarthøy	Oppland	2006
89	B. 1867	University Museum of Bergen	R	#N/A	21.1	19.5	20.7	5.1	17.63	6.3	4.4	36.63	29.92	37.76	22.14	5.6	44.13	19.3	#N/A	5	#N/A	1	Rangifer tarandus tarandus wild	no	f		Wild	Halstjørnberget	Buskerud	1970
90	B. 2072	University Museum of Bergen	R	#N/A	21.7	20.2	21.5	5.2	18.86	6.5	4.3	36.83	30.54	35.56	22.33	5.4	45.9	20.1	#N/A	5	#N/A	1	Rangifer tarandus tarandus wild	no	f		Wild	Høgahe	Hordaland	1970
91	B. 1862	University Museum of Bergen	R	#N/A	20.6	19	20.1	4.2	17.46	6.2	4.2	35.73	29.6	36.03	22.65	5.2	43.76	18.8	#N/A	5	#N/A	1	Rangifer tarandus tarandus wild	no	f		Wild	Halstjørnberget	Buskerud	1970
92	B. 2385	University Museum of Bergen	L	#N/A	21.5	19.9	21.3	5.5	19.19	7	4.5	37.69	33.04	39.95	24.19	5.6	49.44	19.9	#N/A	5	#N/A	1	Rangifer tarandus tarandus wild	no	f		Wild	Tråastølen	Hordaland	1975
93	B. 1866	University Museum of Bergen	L	#N/A	20	18.9	19.5	5	16.56	6	4.2	34.65	30	37.14	21.79	5.1	43.25	18.6	#N/A	5	#N/A	1	Rangifer tarandus tarandus wild	no	f	Fusion line visible.	Wild	Halstjørnberget	Buskerud	1970
94	B. 1864	University Museum of Bergen	R	#N/A	21.2	21	21	5.3	18.38	6.3	4.5	37.81	31.55	36.61	23.49	6	46.2	20	#N/A	5	#N/A	1	Rangifer tarandus tarandus wild	no	f		Wild	Halstjørnberget	Buskerud	1970
95	B. 2083	University Museum of Bergen	L	#N/A	20.4	19.2	20.1	5.2	18.6	6.5	4.5	37.59	31.32	36.91	22.61	5.2	45.5	19	#N/A	5	#N/A	1	Rangifer tarandus tarandus wild	no	f		Wild	Høgahe	Hordaland	1970
96	B. 2074	University Museum of Bergen	L	#N/A	20.6	19.5	20.4	4.9	17.47	6.2	4.2	35.71	28.23	37.85	21.59	5.4	43.19	19.5	#N/A	5	#N/A	1	Rangifer tarandus tarandus wild	no	f		Wild	Høgahe	Hordaland	1970
97	34595	Natural History Museum Oslo	L	#N/A	21.3	20.5	21.3	5.3	18.05	6.2	4.5	40.1	32.11	40.22	23.52	6	43.83	19.8	ad	5	#N/A	1	Rangifer tarandus tarandus wild	no	f		prob wild	Hjerkinnshø	Oppland, Dovre	1965-03-24
98	34610	Natural History Museum Oslo	R	#N/A	21.9	20.2	21.5	5	17.05	5.9	4.3	36.4	28.89	36.44	21.88	5.5	40.76	19.7	3,5 år	5	#N/A	1	Rangifer tarandus tarandus wild	no	f		prob wild	Hjerkinnshø	Oppland, Dovre	1965-03-25
99	31230	Natural History Museum Oslo	L	#N/A	24.5	22.6	23.9	6.4	23.16	7.9	4.7	42.99	31.99	43.72	24.87	7	46.62	22.1	stort gevir	4	#N/A	1	Rangifer tarandus tarandus wild	no	m		wild	Grisungknatten, 511	Oppland, Dovre	1950-12-28

## Sheet: Femur
	Specimen	Collection	Side	Date measurement	fem_GL	fem_GLC	fem_Bp	fem_DC	fem_SD	fem_SDD	fem_CD	fem_Bd	fem_Dd	fem_BT	fem_PL	Age	Group	Age castration	Amount	Remarks	Subspecies	Castrated	Sex	Domestic/wild	Location	County	Year
1	27027	University of Oulu	R	#N/A	34.2	33.3	80.33	32.22	25.78	29.23	8.9	66.58	8.3	24.9	33.2	ad	6	#N/A	1	#N/A	Rangifer tarandus fennicus	no	m
2	2050	University of Oulu	R	#N/A	31.1	30.3	78.5	31.4	26.48	28.41	8.8	64.09	7.9	24.16	30.2	7	2	no	1	#N/A	Rangifer tarandus tarandus	no	m
3	Tu	University of Oulu	R	#N/A	28.3	27.6	71.5	28.99	23.17	24.64	8.1	59.37	7.6	24.63	27.4	8	1	3years	1	#N/A	Rangifer tarandus tarandus	yes	m
5	2046	University of Oulu	L	#N/A	30.2	29.8	76.65	31.53	26.04	26.69	8.5	65.98	8.3	24.9	29.7	5 but juv?	2	no	1	#N/A	Rangifer tarandus tarandus	no	m
6	24050	University of Oulu	R	#N/A	33	32.3	80.09	32.58	24.08	27.05	8.2	67.06	8.3	27.79	32.1	ad	6	#N/A	1	#N/A	Rangifer tarandus fennicus	no	m
7	2048	University of Oulu	R	#N/A	29.1	27.7	73.51	29.58	23.63	27.63	8.3	60.06	7.8	24.82	27.8	5	1	yes	1	#N/A	Rangifer tarandus tarandus	yes	m
8	2051	University of Oulu	L	#N/A	30.3	29.8	76.5	31.9	25.8	27.28	8.4	63.11	8.1	22.95	29.6	5	1	yes	1	#N/A	Rangifer tarandus tarandus	yes	m
9	2049	University of Oulu	L	#N/A	29.5	28.8	75.27	29.58	27	27.41	8.8	62.2	7.8	24.08	28.6	8	1	yes	1	#N/A	Rangifer tarandus tarandus	yes	m
10	18603	University of Oulu	L	#N/A	26	25.4	63.78	28	20.58	21.9	6.9	56.03	7.2	21.06	25.4	ad	3	#N/A	1	#N/A	Rangifer tarandus tarandus	no	f
11	2093	University of Oulu	R	#N/A	30.3	29.7	78.3	31.25	29.85	30.15	9.7	61.36	8	24.96	29.6	6	2	no	1	#N/A	Rangifer tarandus tarandus	no	m
12	2688	University of Oulu	L	#N/A	30.3	29.4	76.45	31.63	26	27.88	8.7	63.59	8.1	23.38	29.4	6	1	4v	1	#N/A	Rangifer tarandus tarandus	yes	m
13	22069	University of Oulu	R	#N/A	30.6	30	72.41	30.56	21.25	24.37	7.5	63.36	7.6	24.24	29.7	#N/A	7	#N/A	1	#N/A	Rangifer tarandus fennicus	no	f
15	9638	University of Oulu	R	#N/A	35.5	34.4	81.63	34.83	27.02	29.66	9.2	68.78	8.4	26.86	34.2	ad	6	#N/A	1	#N/A	Rangifer tarandus fennicus	no	m
16	10364	University of Oulu	R	#N/A	29	28.6	72.42	29.83	22.29	23.89	7.6	59.56	7.4	24.9	28.5	#N/A	7	#N/A	1	#N/A	Rangifer tarandus fennicus	no	f
17	11046	University of Oulu	L	#N/A	35.1	34.1	81.68	33.97	25.95	29.02	8.7	68.74	8.1	25.8	33.8	ad	6	#N/A	1	#N/A	Rangifer tarandus fennicus	no	m
18	27963	University of Oulu	R	#N/A	34.2	33	83.56	34.8	26.12	28.06	8.1	69.67	8.3	26.81	33	ad	6	#N/A	1	#N/A	Rangifer tarandus fennicus	no	m
19	21275	University of Oulu	R	#N/A	26.9	25.8	64.96	27.2	21.3	23.26	7.2	54.9	6.8	20.31	25.8	#N/A	3	#N/A	1	#N/A	Rangifer tarandus tarandus	no	f
20	28452	University of Oulu	R	#N/A	26.9	26	66	28.28	19.25	21.82	6.8	56.54	6.9	20.64	26	ad	3	#N/A	1	#N/A	Rangifer tarandus tarandus	no	f
21	16815	University of Oulu	R	#N/A	32.6	31.4	76.21	33.17	24.09	27.07	8.3	65.8	8.5	25.4	31.5	#N/A	7	#N/A	1	#N/A	Rangifer tarandus fennicus	no	f
22	26685	University of Oulu	L	#N/A	26.2	25.3	66.16	27.73	20.58	22.55	7	55.67	7.5	21.61	25.2	ad	3	#N/A	1	#N/A	Rangifer tarandus tarandus	no	f
23	25853	University of Oulu	L	#N/A	30	28.5	78.33	30.19	25.01	27.7	8.4	64.02	8.6	25.25	28.4	5	2	#N/A	1	#N/A	Rangifer tarandus tarandus	no	m
24	12394	University of Oulu	R	#N/A	33.1	32	77.18	32.28	24.46	29.28	8.7	64.1	8.1	24.98	31.9	ad	6	#N/A	1	#N/A	Rangifer tarandus fennicus	no	m
25	18054	University of Oulu	R	#N/A	30	29.6	74.52	32.21	22.54	24.25	7.6	61.15	7.9	24.85	29.6	ad	7	#N/A	1	#N/A	Rangifer tarandus fennicus	no	f
26	21263	University of Oulu	R	#N/A	34.5	33.6	77.99	33.56	25.81	26.67	8.6	67.7	8.5	26.16	33.4	ad	6	#N/A	1	#N/A	Rangifer tarandus fennicus	no	m
27	27597	University of Oulu	L	#N/A	33.3	32.4	79.39	32.63	24.7	28.23	8.6	65.4	8	25.73	32.2	8.5	6	#N/A	1	#N/A	Rangifer tarandus fennicus	no	m
28	16818	University of Oulu	R	#N/A	30.4	29.4	72.59	31.93	21.8	24.59	7.5	61.47	7.9	25.5	29.6	ad	7	#N/A	1	#N/A	Rangifer tarandus fennicus	no	f
29	14070	University of Oulu	R	#N/A	31.2	29.9	73.98	30.38	21.21	23.91	7.5	63.16	7.4	22.94	29.8	#N/A	7	#N/A	1	#N/A	Rangifer tarandus fennicus	no	f
31	21232	University of Oulu	R	#N/A	31.1	29.8	71.35	30.93	21.1	24.46	7.6	62.96	7.5	22.39	29.7	#N/A	7	#N/A	1	#N/A	Rangifer tarandus fennicus	no	f
32	21272	University of Oulu	R	#N/A	35.2	33.5	85.3	35.49	28.11	30.94	9.6	69.86	8.7	26.24	33.4	ad	6	#N/A	1	#N/A	Rangifer tarandus fennicus	no	m
33	21256	University of Oulu	L	#N/A	31	29.8	72.8	30.42	21.63	22.98	7.2	62.87	7.7	24.21	29.7	ad	7	#N/A	1	#N/A	Rangifer tarandus fennicus	no	f
34	21273	University of Oulu	R	#N/A	28.7	28.1	71.46	29.9	20.73	21.88	7	59.79	7.6	24.28	28.2	ad	7	#N/A	1	#N/A	Rangifer tarandus fennicus	no	f
35	24048	University of Oulu	L	#N/A	30.3	29.5	71.61	31.36	21.18	21.51	7	61.09	7.7	23.83	29.4	6.5	7	#N/A	1	#N/A	Rangifer tarandus fennicus	no	f
36	21268	University of Oulu	L	#N/A	35.1	33.6	81.34	34.22	24.69	31.06	9	69.92	8.6	28.58	33.4	ad	6	#N/A	1	#N/A	Rangifer tarandus fennicus	no	m
37	23945	University of Oulu	R	#N/A	30.7	20.9	75.47	33.37	23.12	23.21	7.5	65.28	8	24.79	29.8	3	7	#N/A	1	#N/A	Rangifer tarandus fennicus	no	f
38	21274	University of Oulu	L	#N/A	32.1	31.2	82.25	32.9	26.88	28.23	9	69.13	8.2	25.26	31.1	ad	6	#N/A	1	#N/A	Rangifer tarandus fennicus	no	m
39	23942	University of Oulu	L	#N/A	31.7	31	73.93	31.14	20.87	22.31	7	60.33	8	23.72	30.9	ad	7	#N/A	1	#N/A	Rangifer tarandus fennicus	no	f
40	21261	University of Oulu	L	#N/A	29.6	28.9	69.65	30.23	23.33	23.55	7.7	60.58	7.6	24.46	28.8	ad	7	#N/A	1	#N/A	Rangifer tarandus fennicus	no	f
41	27854	University of Oulu	L	#N/A	25.3	24.4	66.17	27.68	21.48	22.7	7.1	55.91	6.9	22.5	24.3	#N/A	3	#N/A	1	#N/A	Rangifer tarandus tarandus	no	f
43	22073	University of Oulu	R	#N/A	32.4	31.4	72.05	30.23	21.89	23.75	7.5	66.71	7.8	26.9	31.4	ad	7	#N/A	1	Bd and BT bit affected by eburnation	Rangifer tarandus fennicus	no	f
44	12258	University of Oulu	R	#N/A	34	33	82.38	35.52	28.26	29.81	9.3	69.42	9	26.55	32.8	ad	6	#N/A	1	GL and Bp are estimation	Rangifer tarandus fennicus	no	m
45	2090	University of Oulu	L	2019-11-04	30.1	29.1	78.42	31.98	24.23	28.24	8.5	65.4	7.9	24.62	28.9	5	1	4y	1	#N/A	Rangifer tarandus tarandus	yes	m
46	24047	University of Oulu	L	2019-11-04	33	32.7	81.15	34.09	25.4	25.14	8.3	79.04	8.8	29.39	32.6	14.5	6	#N/A	1	Some lipping going on. GLC affected but not much. Bd affected. Dd affected. LI slightly affected.	Rangifer tarandus fennicus	no	m
47	2043	University of Oulu	L	2019-11-04	29.7	28.9	77.47	31.85	26.83	29.38	9.1	62.59	7.7	22.7	28.9	5	2	#N/A	1	#N/A	Rangifer tarandus tarandus	no	m
48	23944	University of Oulu	L	2019-11-04	34.3	32.8	85.97	34.87	26.27	30.05	9	76.74	8.6	27.85	32.8	ad	6	#N/A	1	Some lipping going on. Bd affected.	Rangifer tarandus fennicus	no	m
50	2689	University of Oulu	R	2019-11-04	30.4	29.4	77.52	30.74	23.9	26.55	8.3	66.19	7.9	24.74	29.3	6	1	4years	1	#N/A	Rangifer tarandus tarandus	yes	m
51	2047	University of Oulu	R	2019-11-04	28.1	27.4	71.93	29.07	23.93	24.86	7.8	58.25	7.5	24.02	27.5	4	1	yes	1	#N/A	Rangifer tarandus tarandus	yes	m
52	2095	University of Oulu	L	2019-11-04	30.3	29.7	78.21	30.94	26.24	29.25	9	66.1	8.1	24.96	29.6	6	2	no	1	#N/A	Rangifer tarandus tarandus	no	m
53	27840	University of Oulu	L	2019-11-04	31.3	30.3	73.94	29.42	22.22	24.43	8.1	60.89	7.1	21.98	30.3	ad	7	#N/A	1	#N/A	Rangifer tarandus fennicus	no	f
55	22070	University of Oulu	L	2019-11-04	32.7	31.6	79.09	31.92	26.4	26.43	9	70.53	8.4	26.09	31.5	ad	6	#N/A	1	#N/A	Rangifer tarandus fennicus	no	m
56	18604	University of Oulu	R	2019-11-04	31.5	30.5	73.81	30.6	22.28	22.27	7.8	63.31	7.5	24.67	30.4	ad	7	#N/A	1	#N/A	Rangifer tarandus fennicus	no	f
57	24101	University of Oulu	R	2019-11-04	33.6	32.5	82.46	33.13	26.62	26.64	9.1	67.76	8.2	27.33	32.6	ad	6	#N/A	1	#N/A	Rangifer tarandus fennicus	no	m
58	32327	University of Oulu	R	2019-11-04	28.5	27.8	64.99	28.17	19.95	19.92	6.5	56.89	7.2	21.23	27.8	ad	7	#N/A	1	#N/A	Rangifer tarandus fennicus	no	f
59	21271	University of Oulu	R	2019-11-04	32	31.1	80.73	33.42	25.81	25.89	8.5	64.74	8.5	25.36	31	ad	6	#N/A	1	#N/A	Rangifer tarandus fennicus	no	m
60	26386	University of Oulu	L	#N/A	27.1	26.1	63.66	26.68	20.5	21.92	6.8	55.28	7	19.63	26	#N/A	3	#N/A	1	#N/A	Rangifer tarandus tarandus	no	f
61	11113	University of Oulu	L	#N/A	31.8	31	75.45	32.35	22.86	23.74	7.6	60.25	7.8	25.2	30.9	#N/A	7	#N/A	1	#N/A	Rangifer tarandus fennicus	no	f
63	10365	University of Oulu	R	#N/A	34.3	33.5	82.09	34.74	26.03	29.61	9.1	67.52	8.3	25.29	33.4	#N/A	6	#N/A	1	#N/A	Rangifer tarandus fennicus	no	m
64	26382	University of Oulu	L	#N/A	28	26.8	67.38	27.83	19.76	22.68	6.9	56.88	7.3	20.18	26.8	#N/A	3	#N/A	1	#N/A	Rangifer tarandus tarandus	no	f
65	9838	University of Oulu	L	#N/A	31.5	30.7	71	31	22.63	24.19	7.6	60.36	7.8	23.46	30.6	#N/A	7	#N/A	1	#N/A	Rangifer tarandus fennicus	no	f
66	11846	University of Oulu	L	#N/A	34.4	33.6	79	35.51	25.73	27.17	8.6	67.93	8.5	26.13	33.4	#N/A	6	#N/A	1	#N/A	Rangifer tarandus fennicus	no	m
67	28453	University of Oulu	R	#N/A	28.6	27.7	67.7	29.22	21.23	22.03	8.2	57.68	7.1	20.86	27.6	#N/A	2	#N/A	1	#N/A	Rangifer tarandus tarandus	no	m
70	21270	University of Oulu	R	#N/A	35.2	34.1	86.88	36.45	28	28.8	9.3	70.76	8.8	27.24	34.1	#N/A	6	#N/A	1	#N/A	Rangifer tarandus fennicus	no	m
71	5371	University of Oulu	R	#N/A	26.9	26.1	63.07	26.74	20.44	20.43	6.9	52.25	6.9	21.42	26.1	#N/A	3	#N/A	1	#N/A	Rangifer tarandus tarandus	no	f
72	26525	University of Oulu	L	#N/A	25.8	24.8	61.39	26.78	20.78	21.52	6.8	53.88	6.8	20.38	24.8	#N/A	3	#N/A	1	#N/A	Rangifer tarandus tarandus	no	f
74	26385	University of Oulu	R	2019-11-04	25.8	24.8	64.36	27.65	19.45	21.6	6.6	55.46	7.2	22.39	24.9	#N/A	3	#N/A	1	#N/A	Rangifer tarandus tarandus	no	f
75	18874	University of Oulu	R	2019-11-04	30.4	29.2	72.85	30.81	22.48	23.94	7.6	61.79	7.7	24.78	29.3	#N/A	7	#N/A	1	#N/A	Rangifer tarandus fennicus	no	f
77	18877	University of Oulu	R	2019-11-04	28.9	27.8	67.42	30	22.64	25.3	7.8	61.25	7.5	23.13	27.8	#N/A	7	#N/A	1	#N/A	Rangifer tarandus fennicus	no	f
78	27819	University of Oulu	L	#N/A	30.1	29.1	70.23	30.81	21.51	23.85	7.3	61.09	7.6	22.64	29.2	>42-54	7	#N/A	1	#N/A	Rangifer tarandus fennicus	no	f
79	Nimeton	University of Oulu	L	#N/A	34.4	33.2	78.11	33.62	24.68	26.3	8.2	65.91	8.4	27.01	33	#N/A	6	#N/A	1	#N/A	Rangifer tarandus fennicus	no	m
80	18602	University of Oulu	R	2019-11-04	25.8	24.8	62.14	25.94	21.46	21.55	7.2	53.56	6.8	20.41	25	#N/A	3	#N/A	1	#N/A	Rangifer tarandus tarandus	no	f
81	B.M. 444	University Museum of Bergen	L	#N/A	28.3	27.8	74.21	30.39	22.89	24.83	7.9	62.56	7.8	29.68	27.7	#N/A	2	#N/A	1	Fusion lines rather visible. Don't know about castration	Rangifer tarandus tarandus	no	m	Domestic	Finnmark	Finnmark	1869
82	B.M. 4602	University Museum of Bergen	R	#N/A	24.5	24.1	63.05	26.2	19.33	20.23	6.5	54.78	6.6	20.21	24	#N/A	5	#N/A	1	Fusion lines rather visible	Rangifer tarandus tarandus wild	no	f	Wild	Uvdal	Buskerud	1948
83	B. 1858	University Museum of Bergen	R	#N/A	24.6	24	63.81	26.37	19.89	19.69	6.4	53.19	6.2	22.66	24	#N/A	5	#N/A	1	#N/A	Rangifer tarandus tarandus wild	no	f	Wild	Uvdal	Buskerud	1970
84	B. 1857	University Museum of Bergen	R	#N/A	23.5	22.6	58.88	24.06	17.51	19.55	6	50.05	6.5	19.18	22.6	#N/A	5	#N/A	1	#N/A	Rangifer tarandus tarandus wild	no	f	Wild	Uvdal	Buskerud	1970
85	B. 8486	University Museum of Bergen	L	#N/A	25.7	24.8	62.17	27.23	20.25	20.85	6.6	56.98	7.1	21.5	24.8	#N/A	3	#N/A	1	#N/A	Rangifer tarandus tarandus	no	f	Probably domestic	Svarthøy	Oppland	2006
86	B. 8488	University Museum of Bergen	R	#N/A	25.8	24.9	65.02	27.49	20.4	20.67	6.6	56.33	7.2	22.2	24.9	#N/A	3	#N/A	1	#N/A	Rangifer tarandus tarandus	no	f	Probably domestic	Svarthøy	Oppland	2006
87	B. 2077	University Museum of Bergen	R	#N/A	24.6	24.1	60.92	26.32	17.38	19.45	5.9	56.73	6.6	22.2	24.1	#N/A	5	#N/A	1	#N/A	Rangifer tarandus tarandus wild	no	f	Wild	Høgahe	Hordaland	1970
88	B. 1866	University Museum of Bergen	L	#N/A	23.1	22.7	60.43	24.28	17.75	18.46	5.9	52.79	6.3	20.97	22.6	#N/A	5	#N/A	1	#N/A	Rangifer tarandus tarandus wild	no	f	Wild	Halstjørnberget	Buskerud	1970
89	B. 1862	University Museum of Bergen	L	#N/A	24.2	23.4	60.77	25.3	18.71	19.36	6.2	52.32	6.5	23.39	23.2	#N/A	5	#N/A	1	#N/A	Rangifer tarandus tarandus wild	no	f	Wild	Halstjørnberget	Buskerud	1970
90	B. 1867	University Museum of Bergen	R	#N/A	24.8	24.4	62.51	25.82	18.48	19.92	6.4	55.45	6.9	22.16	24	#N/A	5	#N/A	1	#N/A	Rangifer tarandus tarandus wild	no	f	Wild	Halstjørnberget	Buskerud	1970
91	B. 2072	University Museum of Bergen	L	#N/A	25.5	25	63.42	26.67	19.32	21.35	6.5	55.93	7	24.03	24.8	#N/A	5	#N/A	1	#N/A	Rangifer tarandus tarandus wild	no	f	Wild	Høgahe	Hordaland	1970
92	B. 2385	University Museum of Bergen	L	#N/A	25.2	24.7	67.88	28.1	20.48	21.3	6.7	58.87	7.1	26.29	24.4	#N/A	5	#N/A	1	#N/A	Rangifer tarandus tarandus wild	no	f	Wild	Tråastølen	Hordaland	1975
93	B. 2587	University Museum of Bergen	R	#N/A	28	27.2	73.22	28.66	22.61	22.64	7.5	61.15	7.7	25.39	27.3	#N/A	4	#N/A	1	#N/A	Rangifer tarandus tarandus wild	no	m	Wild		Hordaland	1976
94	B. 2074	University Museum of Bergen	L	#N/A	24.5	24.4	62.97	25.42	19.18	19.46	6.3	56.37	6.6	20.66	24.1	#N/A	5	#N/A	1	#N/A	Rangifer tarandus tarandus wild	no	f	Wild	Høgahe	Hordaland	1970
95	B. 2083	University Museum of Bergen	R	#N/A	24	23.7	60.57	24.64	19.36	20.55	6.5	57.09	6.8	22.57	23.4	#N/A	5	#N/A	1	#N/A	Rangifer tarandus tarandus wild	no	f	Wild	Høgahe	Hordaland	1970
96	B. 2084	University Museum of Bergen	R	#N/A	24	24	62.22	25.86	19.14	21.06	6.1	55.29	6.6	21.13	23.7	#N/A	5	#N/A	1	#N/A	Rangifer tarandus tarandus wild	no	f	Wild	Høgahe	Hordaland	1970
97	34595	Natural History Museum Oslo	R	#N/A	25.2	24.1	61.88	27.64	19.44	20.56	6.2	54.82	6.9	22.5	24.6	ad	5	#N/A	1	#N/A	Rangifer tarandus tarandus wild	no	f	prob wild	Hjerkinnshø	Oppland, Dovre	1965-03-24
98	34610	Natural History Museum Oslo	R	#N/A	25.6	24.7	61.27	25.68	19.45	19.35	6	52.29	6	21.72	24.6	3,5 år	5	#N/A	1	#N/A	Rangifer tarandus tarandus wild	no	f	prob wild	Hjerkinnshø	Oppland, Dovre	1965-03-25
99	31230	Natural History Museum Oslo	L	#N/A	28.5	27.5	72.37	27.98	25.15	24.7	7.7	61.41	7.5	25.8	27.4	stort gevir	4	#N/A	1	#N/A	Rangifer tarandus tarandus wild	no	m	wild	Grisungknatten, 511	Oppland, Dovre	1950-12-28

## Sheet: Metacarpus
	Specimen	Collection	Side	Date	mec_GL	mec_Bp	mec_Dp	mec_SD	mec_CD	mec_Bd	mec_BTm	mec_BTl	mec_DVm	mec_DVl	mec_BAp	mec_BDF	mec_BA	mec_GCD	mec_GDD	mec_SDD	mec_PL	mec_DFp	Age	Group	Age castration	Remarks	Amount	Subspecies	Castrated	Sex	Domestic/wild	Location	County	Year	Country
1	2050	University of Oulu	R	#N/A	20.9	35.75	26.4	23.77	7.1	45.37	21.14	20.9	23.11	23.2	33.5	42.2	24.07	8.6	24.9	16.52	20.6	23.46	7	2	no	BTl is an estimation.	1	Rangifer tarandus tarandus	no	m
10	28452	University of Oulu	R	#N/A	18.9	32.66	23.75	18.66	6.1	40.48	18.97	18.43	21.05	20.7	29.96	36.13	22.34	7	19.12	14.15	18.6	20.73	ad	3	#N/A	BTl is an estimation.	1	Rangifer tarandus tarandus	no	f
100	AJN:4026	Ájtte Swedish Sámi and Mountain Museum	R	#N/A	#N/A	32.38	23.08	18.44	5.8	39.11	18.41	#N/A	19.85	#N/A	#N/A	35.64	#N/A	#N/A	#N/A	13.04	17.3	#N/A	14	3	#N/A	#N/A	1	Rangifer tarandus tarandus	no	f
101	AJN:4610	Ájtte Swedish Sámi and Mountain Museum	R	#N/A	#N/A	31.58	22.59	17.18	5.8	39.2	18.51	#N/A	20.68	#N/A	#N/A	35.09	#N/A	#N/A	#N/A	13.48	18	#N/A	5	3	#N/A	#N/A	1	Rangifer tarandus tarandus	no	f
102	AJN:4827	Ájtte Swedish Sámi and Mountain Museum	L	#N/A	#N/A	31.2	23.88	17.67	5.8	40	18.71	#N/A	20.82	#N/A	#N/A	36.84	#N/A	#N/A	#N/A	13.25	17.7	#N/A	adult	3	#N/A	#N/A	1	Rangifer tarandus tarandus	no	f
103	AJN:5028	Ájtte Swedish Sámi and Mountain Museum	R	#N/A	#N/A	38.16	26.45	19.41	#N/A	41.86	19.72	#N/A	21.59	#N/A	#N/A	38.56	#N/A	#N/A	#N/A	13.89	19.1	#N/A	5	3	#N/A	Not possible to measure the CD due to other bones attached	1	Rangifer tarandus tarandus	no	f
104	AJN:4474	Ájtte Swedish Sámi and Mountain Museum	L	#N/A	#N/A	36.19	25.62	18.87	6.3	41.2	19.1	#N/A	21.34	#N/A	#N/A	36.84	#N/A	#N/A	#N/A	14.47	18.4	#N/A	#N/A	3	#N/A	#N/A	1	Rangifer tarandus tarandus	no	f
106	26525	University of Oulu	R	#N/A	17.3	31.93	23.76	19.2	5.9	39.65	18.4	17.82	20.61	20.24	29.17	35.92	22.26	6.9	19.9	13.38	17.1	20.87	#N/A	3	#N/A	BTm and BTl are estimations. Zoo reindeer.	1	Rangifer tarandus tarandus	no	f
108	18877	University of Oulu	L	#N/A	20.5	38.29	27.49	19.26	6.3	46.32	21.38	21.4	23.79	23.35	34.61	39.45	25.39	7.6	23.39	14.08	20.3	24.87	#N/A	7	#N/A	BTm and BTl are estimations.	1	Rangifer tarandus fennicus	no	f
109	9838	University of Oulu	L	#N/A	22.1	36.68	27.44	19.88	6.2	43.75	19.66	20.09	22.88	22.58	37.17	38.17	23.89	7.3	23.24	13.49	21.8	24.14	#N/A	7	#N/A	BTm and BTl are estimations.	1	Rangifer tarandus fennicus	no	f
110	10365	University of Oulu	L	#N/A	23.5	42.74	30.01	27.11	8.3	49.39	23.25	23.05	26.59	26.41	39.4	46.96	27.83	9.9	31.14	18.21	23.2	25.77	#N/A	6	#N/A	BTm and BTl are estimations.	1	Rangifer tarandus fennicus	no	m
111	18874	University of Oulu	R	#N/A	21.2	37.64	27.98	19.48	6.4	45.61	21.42	21	24.31	23.7	34	41.15	24.73	7.3	21.98	14.34	20.8	24.28	#N/A	7	#N/A	BTm and BTl are estimations.	1	Rangifer tarandus fennicus	no	f
113	24050	University of Oulu	L	#N/A	23.4	38.62	30.48	24.58	7.3	46.97	22.53	22.27	24.24	23.85	35.09	42.35	25.62	9.5	28.89	16.34	23	24.92	ad	6	#N/A	Pathological metacarpus. BTm and BTl are estimations.	1	Rangifer tarandus fennicus	no	m
114	17989	University of Oulu	L	#N/A	18.2	32.44	25.23	17.99	5.3	40.43	19.08	18.55	20.95	20.4	29.99	35.63	21.51	6.8	19.94	13.21	18	23.91	#N/A	3	#N/A	#N/A	1	Rangifer tarandus tarandus	no	f
115	Tu	University of Oulu	L	#N/A	19.6	36.63	27.47	23.3	7.7	43.94	20.7	19.48	23.3	22.58	33.34	39.2	24.41	8.5	23.94	15.47	19.4	23.17	8	1	3years	#N/A	1	Rangifer tarandus tarandus	yes	m
116	18602	University of Oulu	L	#N/A	18.4	30.67	22.82	19.22	5.8	38.5	17.57	17.53	20.41	19.77	28.75	35.52	22.6	6.8	18.72	12.52	18	19.54	#N/A	3	#N/A	#N/A	1	Rangifer tarandus tarandus	no	f
117	B.M. 444	University Museum of Bergen	L	#N/A	19.2	36.82	26.32	22.84	6.9	46.18	21.28	21.1	22.27	21.98	35.04	39.1	26.62	7.9	24.02	14.91	18.6	25.07	#N/A	2	#N/A	Don't know about castration	1	Rangifer tarandus tarandus	no	m	Domestic	Finnmark	Finnmark	1869
118	B.M. 4602	University Museum of Bergen	L	#N/A	17	29.82	21.42	18.03	6	39.21	18.27	17.98	20.32	19.77	29.21	34.32	22.19	6.3	19.08	13.68	16.4	20.33	#N/A	5	#N/A	#N/A	1	Rangifer tarandus tarandus wild	no	f	Wild	Uvdal	Buskerud	1948
119	B.M. 451	University Museum of Bergen	R	#N/A	18.9	32.56	23.06	18.31	5.7	40.54	18.65	18.26	21.2	20.94	30.84	36.95	24.16	6.6	19.65	14.17	18.4	21.45	#N/A	3	#N/A	#N/A	1	Rangifer tarandus tarandus	no	f	Domestic	Finnmark	Finnmark	1881
12	18604	University of Oulu	L	#N/A	22.7	37.7	30.68	20.36	6.6	46.03	21.8	21.21	24.3	23.79	35	42	24.99	8	24.81	15.83	22.2	26.5	ad	7	#N/A	BTm and BTl are estimations.	1	Rangifer tarandus fennicus	no	f
120	B. 1858	University Museum of Bergen	L	#N/A	17.6	30.28	22.33	16.16	5.2	38.7	18.18	18.32	20.26	19.7	27.95	33.93	23.13	6	18.44	12.25	17.1	20.25	#N/A	5	#N/A	#N/A	1	Rangifer tarandus tarandus wild	no	f	Wild	Uvdal	Buskerud	1970
121	B. 8486	University Museum of Bergen	R	#N/A	17.3	30.97	23.29	17.15	5.5	40.83	18.66	19.16	20.37	21.4	29.74	35.05	23.31	6.2	19.23	12.91	16.7	20.65	#N/A	3	#N/A	#N/A	1	Rangifer tarandus tarandus	no	f	Probably domestic	Svarthøy	Oppland	2006
122	B. 8488	University Museum of Bergen	R	#N/A	17.2	31.8	21.83	16.98	5.6	38.66	18.25	17.93	19.12	19.74	29.11	33.55	23.06	6.3	18.01	13.33	16.6	20.4	#N/A	3	#N/A	#N/A	1	Rangifer tarandus tarandus	no	f	Probably domestic	Svarthøy	Oppland	2006
123	B. 2077	University Museum of Bergen	R	#N/A	17.1	30.44	21.57	16.76	5.5	37.95	17.7	17.77	19.84	19.75	28.77	33.51	23.08	5.8	16.42	12.06	16.6	20.14	#N/A	5	#N/A	#N/A	1	Rangifer tarandus tarandus wild	no	f	Wild	Høgahe	Hordaland	1970
124	B.M. 4560	University Museum of Bergen	L	#N/A	19.3	36.38	26.7	24.08	7.1	45.16	21.14	21.05	23.52	22.61	33.75	40.69	25.35	8.6	26.23	16.31	19.2	24.36	#N/A	2	#N/A	Don't know about castration	1	Rangifer tarandus tarandus	no	m	Probably domestic	Svondalen	Oppland	1947
125	B. 1866	University Museum of Bergen	R	#N/A	15.9	29	21.07	17.53	5.5	37.03	17.51	17.05	18.77	18.66	26.85	32.61	21.32	6.3	18.25	12.7	15.5	19.3	#N/A	5	#N/A	#N/A	1	Rangifer tarandus tarandus wild	no	f	Wild	Halstjørnberget	Buskerud	1970
126	B. 1862	University Museum of Bergen	L	#N/A	16.4	29.88	22.09	17.18	5.5	38.96	18.16	17.66	19.33	18.88	27.25	33.44	23.11	6.3	19.5	12.49	15.9	20.08	#N/A	5	#N/A	#N/A	1	Rangifer tarandus tarandus wild	no	f	Wild	Halstjørnberget	Buskerud	1970
127	B. 2385	University Museum of Bergen	R	#N/A	17	31.61	23.44	17.51	5.7	39.33	18.82	18.51	20.31	20.24	28.53	35.77	23.12	6.4	19.6	13.28	16.5	22.56	#N/A	5	#N/A	#N/A	1	Rangifer tarandus tarandus wild	no	f	Wild	Tråastølen	Hordaland	1975
128	B. 1864	University Museum of Bergen	L	#N/A	17.2	30.24	21.75	16.51	5.6	37.99	18.16	17.75	19.82	19.15	28.9	34.73	23.11	6.4	19.1	12.72	16.6	21.11	#N/A	5	#N/A	#N/A	1	Rangifer tarandus tarandus wild	no	f	Wild	Halstjørnberget	Buskerud	1970
129	B. 2072	University Museum of Bergen	R	#N/A	17.6	31.99	22.5	15.83	5.2	38.62	18.05	18.26	19.91	19.82	29.67	34.43	22.46	6.3	18.6	10.63	17.2	21.12	#N/A	5	#N/A	#N/A	1	Rangifer tarandus tarandus wild	no	f	Wild	Høgahe	Hordaland	1970
13	27840	University of Oulu	L	#N/A	20.7	34.97	26.46	22.05	6.8	44.08	20.7	19.26	22.46	22	31.76	38.42	24.1	8	22.92	15.47	20.3	22.38	ad	7	#N/A	BTm and BTl are estimations.	1	Rangifer tarandus fennicus	no	f
130	B. 2587	University Museum of Bergen	R	#N/A	18.6	33.38	23.57	21.54	6.3	42.63	19.87	19.4	21.66	21.77	31.23	38.42	25.86	7.2	21.85	14.63	18	22.92	#N/A	5	#N/A	#N/A	1	Rangifer tarandus tarandus wild	no	f	Wild		Hordaland	1976
131	B. 2083	University Museum of Bergen	L	#N/A	16	30.38	22.81	16.29	5.3	40.44	18.98	18.86	20.12	19.83	28.14	33.94	24.05	6	17.77	12.97	15.5	20.56	#N/A	5	#N/A	#N/A	1	Rangifer tarandus tarandus wild	no	f	Wild	Høgahe	Hordaland	1970
132	B. 1864	University Museum of Bergen	R	#N/A	17	31.9	22.61	18.84	5.6	40.9	19.52	18.51	19.63	19.95	29.26	35.32	23.64	6.5	19.78	12.7	16.5	20.78	#N/A	5	#N/A	#N/A	1	Rangifer tarandus tarandus wild	no	f	Wild	Halstjørnberget	Buskerud	1970
133	B. 2084	University Museum of Bergen	R	#N/A	16.4	29.44	21.26	17.47	5.3	37.09	17.39	17.52	18.74	19.29	28.03	33.07	20.83	6.3	18.76	11.61	15.9	19.84	#N/A	5	#N/A	#N/A	1	Rangifer tarandus tarandus wild	no	f	Wild	Høgahe	Hordaland	1970
134	B. 2074	University Museum of Bergen	L	#N/A	17.3	29.39	21.26	16.18	5.1	37.94	18.18	17.71	19.69	19.42	28.32	33.28	21.9	6.2	19.06	12.37	16.7	19.99	#N/A	5	#N/A	#N/A	1	Rangifer tarandus tarandus wild	no	f	Wild	Høgahe	Hordaland	1970
14	27597	University of Oulu	L	#N/A	23.1	40.25	29.65	25.46	7.6	47.5	21.8	21.61	25.23	24.26	37.17	44.76	25.46	9.7	28.9	18.11	22.6	23.76	8.5	6	#N/A	BTm and BTl are estimations.	1	Rangifer tarandus fennicus	no	m
16	25006	University of Oulu	L	#N/A	21.2	32.54	24.75	17.57	6.4	40.88	19.43	18.49	22.6	21.74	32.45	37.37	23.36	6.9	21.07	14.63	20.9	21.9	2.5	7	#N/A	BTm and BTl are estimations.	1	Rangifer tarandus fennicus	no	f
17	21268	University of Oulu	R	#N/A	23.3	42.99	31.45	28.95	8.4	52.1	25.16	24.28	26.7	26.56	37.84	49.87	29.09	10.1	29.24	18.22	23	25.88	ad	6	#N/A	BTm and BTl are estimations.	1	Rangifer tarandus fennicus	no	m
18	27825	University of Oulu	R	#N/A	20.3	35.45	26.95	19.07	6.2	43.21	20.39	19.48	22.6	22.25	31.82	38.75	24.69	7.4	21.92	14.14	19.8	22.74	ad	7	#N/A	BTm and BTl are estimations.	1	Rangifer tarandus fennicus	no	f
19	24101	University of Oulu	R	#N/A	22	40.04	29.56	25.52	7.6	47.62	22.22	22.16	24.88	24.52	36.07	45.11	26.85	9.4	27.3	15.51	21.7	25.88	ad	6	#N/A	BTm is an estimation.	1	Rangifer tarandus fennicus	no	m
2	2049	University of Oulu	R	#N/A	20	34.81	26.82	23.8	7.3	44.85	21.05	19.79	22.95	22.94	32.53	41.79	24.22	8	22.4	17.18	19.8	23.74	8	1	yes	#N/A	1	Rangifer tarandus tarandus	yes	m
20	32327	University of Oulu	R	#N/A	20	32.42	24.71	17.8	6.8	42.32	19.58	18.71	21.98	21.88	31.31	36.77	24.24	6.7	20.68	14.12	19.6	21.43	ad	7	#N/A	#N/A	1	Rangifer tarandus fennicus	no	f
22	24047	University of Oulu	R	#N/A	20.1	41.52	31.16	25.06	7.3	49.94	22.92	22.36	27.16	26.12	36.21	46.69	29.29	8.8	24.53	17.21	19.8	26.4	14.5	6	#N/A	BTm and BTl are estimations.	1	Rangifer tarandus fennicus	no	m
23	27829	University of Oulu	R	#N/A	18.7	32.99	24.65	21.39	6.5	41.85	19.5	18.52	21.66	21.32	30.15	37.84	23.58	7.7	21.77	14.57	18.4	21.61	6	3	#N/A	#N/A	1	Rangifer tarandus tarandus	no	f
24	27854	University of Oulu	R	#N/A	17.6	31.06	22.79	17.71	5.7	38.8	18.39	17.89	20	19.82	28.78	35.56	21.28	6.7	19.76	12.51	17.4	21.19	#N/A	3	#N/A	BTm and BTl are estimations.	1	Rangifer tarandus tarandus	no	f
25	12258	University of Oulu	R	#N/A	23.9	41.97	30.21	28.52	8.2	50.45	23.05	23.77	25.6	25.36	37.63	47.94	27.22	10.5	30	18.1	23.2	26.58	ad	6	#N/A	BTm is an estimation.	1	Rangifer tarandus fennicus	no	m
26	21261	University of Oulu	L	#N/A	21.2	36.29	26.45	18.45	6.5	44.47	20.44	19.98	23.48	22.74	34.5	40.9	24.08	7.7	22.93	14.76	20.8	24.93	ad	7	#N/A	BTm and BTl are estimations.	1	Rangifer tarandus fennicus	no	f
27	12758	University of Oulu	L	#N/A	19.3	33	25.03	20.6	6.2	41.93	18.94	18.88	21.88	21.27	31.39	36.3	23.62	7	20.69	14.34	18.9	23.65	ad	3	#N/A	BTm and BTl are estimations.	1	Rangifer tarandus tarandus	no	f
28	23942	University of Oulu	R	#N/A	22.9	36.6	26.83	20.54	6.3	44.47	21.21	20.86	23.58	23.19	32.54	40.67	23.63	7.5	22.1	13.75	22.5	24.91	ad	7	#N/A	BTm and BTl are estimations.	1	Rangifer tarandus fennicus	no	f
29	24973	University of Oulu	L	#N/A	20	37.14	27.36	26.2	7.4	45.67	21.08	20.59	23.68	22.9	33.93	40.82	25.55	9.3	26.31	16.52	19.8	24.87	ad	6	#N/A	BTm and BTl are estimations.	1	Rangifer tarandus fennicus	no	m
3	2043	University of Oulu	R	#N/A	19.3	36.59	26.15	24.86	7.5	45.09	21.23	20.24	22.31	21.58	32.18	43.27	24.71	8.8	24.8	16.9	19.1	22.5	5	2	#N/A	#N/A	1	Rangifer tarandus tarandus	no	m
30	14070	University of Oulu	L	#N/A	21.5	35.05	27.32	20.56	6.5	44.59	20.55	20.66	23.71	23.09	33.35	38.8	25.01	7.7	23.94	15.14	21.1	25.16	#N/A	7	#N/A	BTm and BTl are estimations.	1	Rangifer tarandus fennicus	no	f
31	4073	University of Oulu	R	#N/A	19.3	34.59	25.79	21.74	6.8	43.88	20.21	19.71	22.48	22.09	31.78	40.39	23.74	7.7	23	15.91	19.1	22.83	ad	1	yes	#N/A	1	Rangifer tarandus tarandus	yes	m
32	12394	University of Oulu	L	#N/A	23	39.03	28.6	25.36	7.6	45.34	21.8	20.9	24.78	24.07	34.32	43.46	24.53	9.2	28.56	17	22.7	25.2	ad	6	#N/A	#N/A	1	Rangifer tarandus fennicus	no	m
33	4049	University of Oulu	R	#N/A	18.1	31.78	22.8	18	5.7	38.21	17.92	17.55	20.73	20.44	29.12	34.82	21.4	6.6	19.99	13.04	17.9	20.7	ad	3	#N/A	#N/A	1	Rangifer tarandus tarandus	no	f
34	4039	University of Oulu	R	#N/A	19.9	36.07	25.47	23.53	6.9	43.57	20.23	19.92	22.85	22.34	32.68	40.39	24.09	8.5	26.03	15.96	19.6	22.7	ad	1	yes	#N/A	1	Rangifer tarandus tarandus	yes	m
35	4075	University of Oulu	R	#N/A	18.4	31.15	22.69	19.22	6.1	39.15	18.58	18.1	21.41	20.82	29.22	33.97	20.81	6.8	19.39	14.26	18.1	20.34	ad	3	#N/A	#N/A	1	Rangifer tarandus tarandus	no	f
36	4068	University of Oulu	R	#N/A	19.2	34.01	25.2	23.62	7	42.85	20.53	19.29	22.7	21.91	32.27	39.29	24.73	7.9	23.21	16	18.9	22.84	ad	1	yes	#N/A	1	Rangifer tarandus tarandus	yes	m
37	18603	University of Oulu	R	#N/A	17.6	31.73	24.62	17.07	5.5	39.26	18.39	17.93	21.19	20.91	29.95	34.04	21.77	6.7	19.34	12.76	17.5	21.48	ad	3	#N/A	BTm and BTl are estimations.	1	Rangifer tarandus tarandus	no	f
38	4059	University of Oulu	R	#N/A	20.2	35.1	25.18	21.35	6.8	43.42	20.61	20.05	22.21	21.88	32.45	42.09	23.85	7.5	21.86	16.14	19.9	22.82	ad	2	#N/A	#N/A	1	Rangifer tarandus tarandus	no	m
39	4051	University of Oulu	R	#N/A	18.1	32.86	23.13	19.02	6	41.53	19.81	19.36	20.38	20.6	29.96	38.19	22.83	6.8	19.82	14.09	18	21.34	ad	3	#N/A	#N/A	1	Rangifer tarandus tarandus	no	f
4	16816	University of Oulu	R	#N/A	23.1	40.9	30.2	25.34	7.8	49.26	23.34	23.37	25.66	25.18	38.98	44.53	26.68	9	25.65	17.7	22.7	24.22	ad	6	#N/A	BTm and BTl are estimations.	1	Rangifer tarandus fennicus	no	m
40	4034	University of Oulu	R	#N/A	19.9	33.94	24.79	22.27	6.8	43.3	20.51	19.78	22.5	22.31	32.42	41.66	24.24	7.7	21.28	15.45	19.5	22.74	ad	1	yes	#N/A	1	Rangifer tarandus tarandus	yes	m
41	4078	University of Oulu	R	#N/A	19.5	34.64	26.08	21.58	6.8	42.63	20.27	19.12	22.31	22.01	31.1	40.79	24.12	8	23.15	15.85	19.3	23.14	ad	2	#N/A	#N/A	1	Rangifer tarandus tarandus	no	m
42	21232	University of Oulu	R	#N/A	22.1	35.94	26.34	18.42	6	43.02	19.5	20.31	23	22.82	32.08	40.37	24.2	7.5	22.62	14.16	21.8	23.95	#N/A	7	#N/A	BTm and BTl are estimations.	1	Rangifer tarandus fennicus	no	f
43	4063	University of Oulu	R	#N/A	19.2	35.65	25.3	23.23	7.1	43.83	20.81	20.01	22.86	22.13	32.81	40.06	24.32	8	24.23	16.2	18.9	23.56	ad	1	yes	#N/A	1	Rangifer tarandus tarandus	yes	m
45	4060	University of Oulu	R	#N/A	18.5	31.94	22.52	21.58	6.4	40.11	19.55	18.43	20.47	19.92	29.37	37.68	23.04	7	20.07	14.29	18.3	20.66	ad	3	#N/A	#N/A	1	Rangifer tarandus tarandus	no	f
46	26385	University of Oulu	L	#N/A	18.3	32.77	23.44	17.72	5.5	39.66	18.72	18.01	21.3	20.41	30.4	34.7	22.79	6.4	19.24	13.31	18	21.49	#N/A	3	#N/A	BTm and BTl are estimations.	1	Rangifer tarandus tarandus	no	f
47	4080	University of Oulu	R	#N/A	19.3	36.11	26.07	25.79	7.5	45.33	21.34	21.2	22.45	22.43	32.33	44.27	25.26	8.6	24.52	16.94	19.1	22.63	ad	1	yes	#N/A	1	Rangifer tarandus tarandus	yes	m
48	21273	University of Oulu	R	#N/A	21.3	36.2	27.34	18.71	6.1	42.69	19.86	19.2	23.12	22.81	33.27	38.29	24.1	7.4	22.56	14.27	20.9	23.77	ad	7	#N/A	BTm and BTl are estimations.	1	Rangifer tarandus fennicus	no	f
49	4066	University of Oulu	R	#N/A	19.1	35.71	26.32	23.39	7.1	43.62	20.83	20.23	22.84	22.48	32.63	39.47	24.14	7.8	23.19	16.09	18.7	23.74	ad	1	yes	#N/A	1	Rangifer tarandus tarandus	yes	m
5	2042	University of Oulu	L	#N/A	20.6	39.43	28.93	27.13	7.7	46.55	21.8	21.09	23.92	23.07	35.64	43.74	24.85	9.5	26.81	16.4	20.4	24.33	6	2	no	#N/A	1	Rangifer tarandus tarandus	no	m
50	21256	University of Oulu	L	#N/A	21.7	36.83	27.38	19.52	6.3	44.45	20.5	20.07	24.55	23.87	32.51	40.96	24.53	7.5	22.1	15.76	21.4	23.92	ad	7	#N/A	BTm and BTl are estimations.	1	Rangifer tarandus fennicus	no	f
51	4840	University of Oulu	R	#N/A	19.6	36.35	28.12	24.69	7.3	44.53	21.03	20.17	23.21	23.05	32.97	40.52	24.22	8.8	26.29	17.1	19.3	24.18	4	1	yes	BTm and BTl are estimations.	1	Rangifer tarandus tarandus	yes	m
52	4834	University of Oulu	R	#N/A	19.6	35.87	26.26	24.6	7.3	43.95	21.05	20.14	23.26	22.47	33.95	41.28	24.32	8.3	24.62	16.4	19.2	24.71	4	2	no	BTm and BTl are estimations.	1	Rangifer tarandus tarandus	no	m
53	6539	University of Oulu	R	#N/A	20.4	37.77	28.27	26.65	7.7	45.82	21.38	20.85	23.13	23.22	34.07	43.94	24.67	8.8	24.89	16.7	20	24.56	6	1	yes	BTm and BTl are estimations.	1	Rangifer tarandus tarandus	yes	m
54	6351	University of Oulu	R	#N/A	20.3	36.23	26.85	24.25	7.2	45.01	21.07	19.8	22.24	22.25	32.72	41.82	25.26	8.7	25.58	15.49	20	23.87	5	2	no	BTm and BTl are estimations.	1	Rangifer tarandus tarandus	no	m
55	21271	University of Oulu	L	#N/A	21.6	40.85	29.31	24.79	7.6	47.7	22.14	21.78	25.48	25.75	40.68	43.92	26.68	9.3	27.66	17.78	21.3	26.41	ad	6	#N/A	BTm and BTl are estimations.	1	Rangifer tarandus fennicus	no	m
56	16815	University of Oulu	L	#N/A	23.8	40.07	28.45	22.48	7.2	49.37	22.65	22.11	25.92	25.18	39.53	44.28	27.73	8.3	23.91	16.81	23.3	25.74	#N/A	7	#N/A	BTm and BTl are estimations.	1	Rangifer tarandus fennicus	no	f
57	4077	University of Oulu	R	#N/A	18.4	32.95	23.35	21.46	6.5	42.15	19.82	19.16	21.01	20.23	32.48	39.74	23.34	7.5	21.31	14.41	18.1	21.95	ad	1	yes	#N/A	1	Rangifer tarandus tarandus	yes	m
59	22073	University of Oulu	R	#N/A	22.4	36.88	27.2	19.89	6.3	45.24	21.61	20.87	23.91	23.34	36.8	41.41	25.61	7.7	24.19	14.05	21.9	24.17	ad	7	#N/A	BTm and BTl are estimations.	1	Rangifer tarandus fennicus	no	f
6	21272	University of Oulu	R	#N/A	23.8	43.42	31.94	28.05	8.1	49.98	23.32	23.03	25.87	25.24	38.74	47.12	28.42	10	28.76	18.44	23.4	25.95	ad	6	#N/A	BTm and BTl are estimations.	1	Rangifer tarandus fennicus	no	m
60	25853	University of Oulu	L	#N/A	19.5	38.85	26.17	27.49	8	48.2	22.47	22.13	24.01	23.48	38.83	42.21	25.95	9.6	26.46	16.86	19.2	23.75	5	2	#N/A	BTm and BTl are estimations.	1	Rangifer tarandus tarandus	no	m
62	16818	University of Oulu	L	#N/A	20.7	36.52	26.15	20.35	6.4	46.09	21.38	20.76	22.86	22.34	36.73	40.82	25.55	7.8	23.79	14.23	20.5	23.65	ad	7	#N/A	BTm and BTl are estimations.	1	Rangifer tarandus fennicus	no	f
63	21263	University of Oulu	R	#N/A	23.3	40.75	29	25.08	7.7	48.66	23.84	22.22	24.78	24.75	40.96	44.55	27.19	9.8	30.18	17.42	22.9	25.25	ad	6	#N/A	BTm and BTl are estimations.	1	Rangifer tarandus fennicus	no	m
64	2051	University of Oulu	R	#N/A	19.3	34.5	24.41	23.9	7	42.34	20	18.91	22.8	22.09	31.02	39.82	23.88	8	22.21	15.43	19	22.7	5	1	yes	#N/A	1	Rangifer tarandus tarandus	yes	m
65	2046	University of Oulu	L	#N/A	20.5	37.27	27.17	22.36	7.1	46.8	21.54	20.31	23.16	22.42	33.71	43.37	26.08	8.6	25.29	16.93	20	26.2	5 but juv?	2	no	5 but juvenile?	1	Rangifer tarandus tarandus	no	m
66	2044	University of Oulu	R	#N/A	19.8	37.08	26.94	26.57	7.6	43.83	20.84	20.13	22.58	21.98	33.55	42.54	23.94	8.9	26.07	17.75	19.5	22.74	6	1	yes	#N/A	1	Rangifer tarandus tarandus	yes	m
67	2047	University of Oulu	L	#N/A	19.6	36.13	25.02	22.47	6.9	43.16	20.15	19.68	22.36	22	33.19	39.18	23.22	8	23.4	16.32	19.3	23.28	4	1	yes	#N/A	1	Rangifer tarandus tarandus	yes	m
68	6447	University of Oulu	R	#N/A	20.5	38.13	27.99	26.21	7.5	45.28	21.08	20.85	24.02	23.77	34.21	42.81	24.46	8.9	27.3	16.65	20.2	25.3	4	1	yes	BTm and BTl are estimations.	1	Rangifer tarandus tarandus	yes	m
69	4698	University of Oulu	R	#N/A	21.2	38.01	26.23	26.16	7.6	45.5	21.47	20.91	24.74	23.73	35.58	41.61	24.98	9.7	28.57	17.87	20.8	23.92	6	1	yes	BTm and BTl are estimations. New bone growth, pathological? Especially GCD larger because of that	1	Rangifer tarandus tarandus	yes	m
7	2053	University of Oulu	L	#N/A	19.8	36.64	27.64	26.21	7.5	43.9	20.35	19.7	22.88	22.06	31.11	42.81	24.05	9.4	27.59	16.64	19.6	22.06	5	1	yes	#N/A	1	Rangifer tarandus tarandus	yes	m
70	6493	University of Oulu	R	#N/A	20.2	38.77	28.43	24.81	7.6	46.8	21.67	21.41	23.46	22.61	34.81	43.12	25.86	8.8	25.4	17.73	19.9	23.89	5	2	no	BTm and BTl are estimations.	1	Rangifer tarandus tarandus	no	m
71	2703	University of Oulu	R	#N/A	20.2	37.49	26.07	26.87	7.7	45.24	21.28	20.5	22.63	22.65	33.11	41.41	24.58	9.5	28.4	16.59	19.9	24.29	6	1	yes	BTl is an estimation.	1	Rangifer tarandus tarandus	yes	m
72	2048	University of Oulu	R	#N/A	20.2	38.66	27.87	27.79	8	47.29	22.17	21.53	23.82	23.18	35.93	43.25	25.94	9.4	27.03	17.69	19.8	25.5	5	1	yes	#N/A	1	Rangifer tarandus tarandus	yes	m
73	2795	University of Oulu	R	#N/A	19.6	36.2	27.47	22.55	7	43.99	20.72	19.76	22.56	21.99	33.13	40.89	24.33	8.2	24.91	15.95	19.3	22.98	5	2	no	BTm and BTl are estimations.	1	Rangifer tarandus tarandus	no	m
74	669	University of Oulu	R	#N/A	20.2	37.82	26.01	23.82	7.3	44.33	20.85	20.53	23.4	23.02	34.99	43.45	25.16	8.3	23.85	16.87	19.7	25.12	6	2	no	BTm and BTl are estimations.	1	Rangifer tarandus tarandus	no	m
75	6530	University of Oulu	R	#N/A	20.4	37.62	27.52	25.85	7.6	48.07	22.79	21.73	24.3	23.65	34.23	43.79	27.07	8.7	25.31	18.03	20.1	25.08	9	1	yes	BTm and BTl are estimations.	1	Rangifer tarandus tarandus	yes	m
76	6541	University of Oulu	R	#N/A	20.2	37.02	28.18	26.25	7.8	46.18	21.84	21.08	24.19	23.47	33.67	45.06	24.11	9.2	27.07	17.31	19.8	25	5	1	yes	BTm and BTl are estimations.	1	Rangifer tarandus tarandus	yes	m
77	18054	University of Oulu	R	#N/A	20.6	37.45	26.08	20.6	6.5	44.37	20.85	19.86	23.93	23.31	35.18	39.66	23.89	7.6	23.59	14.5	20.1	23.66	ad	7	#N/A	BTm and BTl are estimations.	1	Rangifer tarandus fennicus	no	f
78	AJN:4089	Ájtte Swedish Sámi and Mountain Museum	R	#N/A	#N/A	33.79	24.14	23.89	6.9	42.01	20.08	#N/A	21.33	#N/A	#N/A	37.46	#N/A	#N/A	#N/A	15.37	19.9	#N/A	5	1	#N/A	#N/A	1	Rangifer tarandus tarandus	yes	m
79	AJN:4299	Ájtte Swedish Sámi and Mountain Museum	L	#N/A	#N/A	36	25.78	22.99	7.1	43.86	21.52	#N/A	22.73	#N/A	#N/A	40.74	#N/A	#N/A	#N/A	15.77	20.7	#N/A	5	1	#N/A	#N/A	1	Rangifer tarandus tarandus	yes	m
8	26685	University of Oulu	R	#N/A	18.3	33.02	23.96	19.44	6	41.31	19.35	18.8	21.09	20.87	30.04	36.92	22.24	7	21.22	13.35	18	21.62	ad	3	#N/A	BTm and BTl are estimations.	1	Rangifer tarandus tarandus	no	f
80	AJN:4060	Ájtte Swedish Sámi and Mountain Museum	R	#N/A	#N/A	38.79	27.9	24.62	7.3	44.92	20.56	#N/A	21.14	#N/A	#N/A	40.6	#N/A	#N/A	#N/A	15.83	20.8	#N/A	14	1	#N/A	#N/A	1	Rangifer tarandus tarandus	yes	m
81	AJN:4080	Ájtte Swedish Sámi and Mountain Museum	L	#N/A	#N/A	36.42	26.29	23.96	7.1	44.79	20.67	#N/A	23.92	#N/A	#N/A	38.82	#N/A	#N/A	#N/A	15.37	21.1	#N/A	4	2	#N/A	#N/A	1	Rangifer tarandus tarandus	no	m
82	AJN:4338	Ájtte Swedish Sámi and Mountain Museum	L	#N/A	#N/A	35.35	25.65	23.22	7.1	43.76	20.27	#N/A	22.26	#N/A	#N/A	41.36	#N/A	#N/A	#N/A	14.74	19.9	#N/A	#N/A	2	#N/A	#N/A	1	Rangifer tarandus tarandus	no	m
83	AJN:4326	Ájtte Swedish Sámi and Mountain Museum	R	#N/A	#N/A	37.08	26.84	25.43	7.6	45.89	21.02	#N/A	23.04	#N/A	#N/A	42.07	#N/A	#N/A	#N/A	16.98	21.4	#N/A	5	2	#N/A	#N/A	1	Rangifer tarandus tarandus	no	m
84	AJN:4308	Ájtte Swedish Sámi and Mountain Museum	L	#N/A	#N/A	36.23	24.78	22.82	6.8	43.03	20.04	#N/A	21.97	#N/A	#N/A	40.28	#N/A	#N/A	#N/A	15.43	20	#N/A	4	2	#N/A	#N/A	1	Rangifer tarandus tarandus	no	m
85	AJN:4294	Ájtte Swedish Sámi and Mountain Museum	L	#N/A	#N/A	36.51	25.88	24.27	7.2	43.57	20.24	#N/A	23.27	#N/A	#N/A	39.55	#N/A	#N/A	#N/A	15.89	21.5	#N/A	4	2	#N/A	#N/A	1	Rangifer tarandus tarandus	no	m
86	AJN:4293	Ájtte Swedish Sámi and Mountain Museum	L	#N/A	#N/A	35.04	26.01	22.79	6.8	43.7	20.04	#N/A	22.06	#N/A	#N/A	39.4	#N/A	#N/A	#N/A	15.11	19.3	#N/A	#N/A	2	#N/A	#N/A	1	Rangifer tarandus tarandus	no	m
87	AJN:4298	Ájtte Swedish Sámi and Mountain Museum	L	#N/A	#N/A	37.4	26.96	25.23	7.5	45.41	21.3	#N/A	22.5	#N/A	#N/A	42.36	#N/A	#N/A	#N/A	16.78	21	#N/A	#N/A	2	#N/A	#N/A	1	Rangifer tarandus tarandus	no	m
88	AJN:4296	Ájtte Swedish Sámi and Mountain Museum	L	#N/A	#N/A	35.19	25.4	24.35	7.3	43.19	20.34	#N/A	22.77	#N/A	#N/A	40.41	#N/A	#N/A	#N/A	15.15	20.7	#N/A	#N/A	2	#N/A	#N/A	1	Rangifer tarandus tarandus	no	m
89	AJN:4619	Ájtte Swedish Sámi and Mountain Museum	L	#N/A	#N/A	38.07	24.98	23.28	7	42.9	20.43	#N/A	22.34	#N/A	#N/A	39.45	#N/A	#N/A	#N/A	16.04	20.4	#N/A	4	2	#N/A	#N/A	1	Rangifer tarandus tarandus	no	m
9	27029	University of Oulu	R	#N/A	23.6	38.93	29.81	26.19	7.7	47.55	22.63	21.77	25.07	24.6	35.64	46.79	26.18	9.4	18.21	18.05	23.1	23.87	ad	6	#N/A	BTm and BTl are estimations.	1	Rangifer tarandus fennicus	no	m
90	AJN:4297	Ájtte Swedish Sámi and Mountain Museum	R	#N/A	#N/A	35.2	24.85	23.05	7	43.07	19.76	#N/A	22.58	#N/A	#N/A	41.19	#N/A	#N/A	#N/A	14.98	20.2	#N/A		2	#N/A	#N/A	1	Rangifer tarandus tarandus	no	m
91	AJN:4071	Ájtte Swedish Sámi and Mountain Museum	R	#N/A	#N/A	31.72	22.65	16.72	5.4	38.6	19.06	#N/A	20.51	#N/A	#N/A	33.5	#N/A	#N/A	#N/A	12.41	17.4	#N/A	5	3	#N/A	#N/A	1	Rangifer tarandus tarandus	no	f
92	AJN:4608	Ájtte Swedish Sámi and Mountain Museum	L	#N/A	#N/A	34.12	24.75	19.2	6.3	41.31	19.68	#N/A	21.81	#N/A	#N/A	37.2	#N/A	#N/A	#N/A	14.69	18.5	#N/A	8	3	#N/A	#N/A	1	Rangifer tarandus tarandus	no	f
93	AJN:4084	Ájtte Swedish Sámi and Mountain Museum	L	#N/A	#N/A	25.87	26.07	22.53	7.1	43.11	20.41	#N/A	22.41	#N/A	#N/A	41.25	#N/A	#N/A	#N/A	16.56	19.4	#N/A	7	3	#N/A	#N/A	1	Rangifer tarandus tarandus	no	f
94	AJN:4609	Ájtte Swedish Sámi and Mountain Museum	L	#N/A	#N/A	32.76	23.03	17.15	5.7	39.8	17.91	#N/A	20.7	#N/A	#N/A	35.96	#N/A	#N/A	#N/A	12.35	18.1	#N/A	5	3	#N/A	#N/A	1	Rangifer tarandus tarandus	no	f
95	AJN:4082	Ájtte Swedish Sámi and Mountain Museum	R	#N/A	#N/A	32.74	23.18	17.2	6.1	39.35	18.66	#N/A	20.51	#N/A	#N/A	36.31	#N/A	#N/A	#N/A	12.51	18.4	#N/A	6	3	#N/A	#N/A	1	Rangifer tarandus tarandus	no	f
96	AJN:4611	Ájtte Swedish Sámi and Mountain Museum	L	#N/A	#N/A	32.67	23.02	19	5.5	40.05	19.11	#N/A	21.05	#N/A	#N/A	35.81	#N/A	#N/A	#N/A	14.21	17	#N/A	adult	3	#N/A	#N/A	1	Rangifer tarandus tarandus	no	f
97	AJN:4085	Ájtte Swedish Sámi and Mountain Museum	L	#N/A	#N/A	30.2	21.29	15.72	5.8	37.92	17.45	#N/A	19.95	#N/A	#N/A	33.29	#N/A	#N/A	#N/A	12.63	17.2	#N/A	4	3	#N/A	#N/A	1	Rangifer tarandus tarandus	no	f
98	AJN:4070	Ájtte Swedish Sámi and Mountain Museum	R	#N/A	#N/A	30.52	21.54	17.8	5.8	37.73	17.58	#N/A	20.04	#N/A	#N/A	34.69	#N/A	#N/A	#N/A	13.26	17.1	#N/A	8	3	#N/A	#N/A	1	Rangifer tarandus tarandus	no	f
99	AJN:4083	Ájtte Swedish Sámi and Mountain Museum	R	#N/A	#N/A	31.99	23.27	18.41	5.7	39.68	18.52	#N/A	18.95	#N/A	#N/A	35.39	#N/A	#N/A	#N/A	12.62	17.2	#N/A	7	3	#N/A	#N/A	1	Rangifer tarandus tarandus	no	f
	34595	Natural History Museum Oslo	L	#N/A	17.1	33.36	25.13	19.31	5.6	41.58	18.6	18.91	21.19	21		34.27	23.27	6.7	19.57	13	17.4	#N/A	#N/A	5	#N/A	Carpals connected so some measurements not possible	1	Rangifer tarandus tarandus wild	no	f	prob wild	Hjerkinnshø	Oppland, Dovre	1965-03-24	Norway
	34610	Natural History Museum Oslo	L	#N/A	17.1	31	22.45	16.78	5.1	38.6	17.67	17.97	19.95	19.67		33.61	22.11	6.1	17.99	12.63	17.2	#N/A	3,5 år	5	#N/A	#N/A	1	Rangifer tarandus tarandus wild	no	f	prob wild	Hjerkinnshø	Oppland, Dovre	1965-03-25	Norway
	31230	Natural History Museum Oslo	R	#N/A	19	35.36	24.74	23.76	6.6	43.8	20.41	20.06	21.44	21.32	30.08	38.74	25.53	8.1	24.21	15.05	18.4	22.97	stort gevir	4	#N/A	#N/A	1	Rangifer tarandus tarandus wild	no	m	wild	Grisungknatten, 511	Oppland, Dovre	1950-12-28	Norway
	31227	Natural History Museum Oslo	L	#N/A	19.3	33.3	24.15	20.7	6	42.32	19.3	19.9	21.42	20.94	30.21	37.43	23.44	7.4	21.79	14.45	18.8	22.9	stort gevir	4	#N/A	#N/A	1	Rangifer tarandus tarandus wild	no	m	wild	Einøvlingshøe	Oppland, Dovre	1950-12-28	Norway

## Sheet: Metatarsus
	Specimen	Collection	Side	Date	met_GL	met_Bp	met_Dp	met_SD	met_CD	met_Bd	met_BTm	met_BTl	met_DVm	met_DVl	met_BAp	met_BDF	met_BA	met_GCD	met_GDD	met_SDD	met_PL	met_DFp	Age	Group	Age castration	Remarks	Subspecies	Castrated	Sex	Domestic/wild	Location	County	Year
4	4039	University of Oulu	R	2019-04-01	27	31.88	33.42	20.2	6.9	42.57	18.85	19.21	23.82	23.25	28.35	39.77	24.18	10.3	35.95	18.22	26.4	21.53	ad	1	yes	#N/A	Rangifer tarandus tarandus	yes	m
10	4063	University of Oulu	R	2019-04-01	26.6	30.8	34	19.52	6.8	41.89	19.47	18.79	23.23	22.63	28.53	39.4	23.01	9.8	36.52	17.65	25.9	21.72	ad	1	yes	#N/A	Rangifer tarandus tarandus	yes	m
11	4066	University of Oulu	R	2019-04-01	26.4	31.66	34.57	20.88	6.9	42.35	19.68	18.77	23.43	22.53	28.29	39.09	24.32	9.8	34.12	19.06	25.7	21.6	ad	1	yes	#N/A	Rangifer tarandus tarandus	yes	m
12	4068	University of Oulu	R	#N/A	26.2	29.84	31.7	20.56	6.8	41.11	18.81	18.05	23.54	22.26	28.64	38.29	23.68	9.9	35.08	18.06	#N/A	20.53	ad	1	yes	#N/A	Rangifer tarandus tarandus	yes	m
13	4073	University of Oulu	R	2019-04-01	26.7	29.93	34.61	21.33	7.1	42.3	18.41	18.64	23.51	22.42	28	41.57	23.38	9.8	35.83	18.27	26.1	22	ad	1	yes	#N/A	Rangifer tarandus tarandus	yes	m
16	4080	University of Oulu	R	2019-04-01	26.6	32.6	35.7	24.66	7.5	44.21	20.06	19.95	24.17	22.94	28.59	43.8	25.49	11.2	37.67	18.31	25.9	22.11	ad	1	yes	#N/A	Rangifer tarandus tarandus	yes	m
38	2047	University of Oulu	L	#N/A	28.1	32.52	36.05	18.62	6.7	42.52	19.28	18.53	23.72	22.7	29.54	40.09	24.05	9.9	33.23	19.34	27.4	23.9	4	1	yes	#N/A	Rangifer tarandus tarandus	yes	m
43	2049	University of Oulu	L	#N/A	27.7	32.78	35.34	21.6	7.5	43.81	19.59	19.17	25.05	23.69	29.99	42.42	24.54	10.8	38.42	19.97	27.1	22.21	8	1	yes	#N/A	Rangifer tarandus tarandus	yes	m
44	2051	University of Oulu	R	#N/A	26.4	29.59	32.73	21.52	7	40.99	19.07	17.8	23.71	22.66	27.06	40.01	23.77	10.2	36.82	18.65	25.7	20.27	5	1	yes	#N/A	Rangifer tarandus tarandus	yes	m
45	2048	University of Oulu	L	#N/A	27.9	35.46	37.41	23.23	7.7	45.52	20.56	19.06	25.51	23.73	32.55	43.55	25.12	11.7	41.75	20.87	27.3	24.17	5	1	yes	#N/A	Rangifer tarandus tarandus	yes	m
49	4698	University of Oulu	L	#N/A	28.9	34.16	34.83	24.45	7.8	44.6	20.35	20.56	26.39	25.16	32.07	41.95	25.41	12.1	42.08	20.34	28.3	22.62	6	1	yes	BTm and BTl are estimates because piece of bone is missing.	Rangifer tarandus tarandus	yes	m
50	2703	University of Oulu	L	#N/A	27.8	33.96	37.07	25.5	8.1	44.44	21.22	20.03	24.42	23.53	30.56	42.05	24.09	12.8	43.8	19.83	27.2	21.57	6	1	yes	BTm and BTl are estimates because piece of bone is missing.	Rangifer tarandus tarandus	yes	m
52	6539	University of Oulu	L	#N/A	28.3	34.61	36.55	24.71	7.7	44.74	20.33	20.43	25.24	24.19	31.38	43.68	25.02	11	40.59	19.29	27.6	23.78	6	1	yes	BTm and BTl are estimates because piece of bone is missing.	Rangifer tarandus tarandus	yes	m
53	6530	University of Oulu	L	#N/A	28.2	33.63	36.48	26.57	8.5	45.37	21.6	20.18	25.42	24.29	30.24	43.98	25.93	12.5	45.67	21.65	27.7	22.94	9	1	yes	BTm and BTl are estimates because piece of bone is missing.	Rangifer tarandus tarandus	yes	m
54	6447	University of Oulu	L	#N/A	28.8	33.9	37.43	22.29	7.4	44.57	20.44	19.55	25.89	24.67	31.5	44.42	23.94	11.5	40.8	20.18	28.3	23.49	4	1	yes	BTm and BTl are estimates because piece of bone is missing.	Rangifer tarandus tarandus	yes	m
55	6541	University of Oulu	L	#N/A	28.3	33.17	35.79	23.61	7.7	44.39	20.44	19.95	25.52	24	30.89	43.6	24.32	11.9	41.71	20.39	27.6	23.24	5	1	yes	BTm and BTl are estimates because piece of bone is missing.	Rangifer tarandus tarandus	yes	m
57	4840	University of Oulu	L	#N/A	27.3	32.88	35.74	20.95	7.2	43.5	20.08	19.8	24.6	23.36	29.96	40.33	23.87	11.2	40.32	18.62	26.9	23.07	4	1	yes	BTm and BTl are estimates because piece of bone is missing.	Rangifer tarandus tarandus	yes	m
60	2044	University of Oulu	R	2019-08-08	27.6	33.17	35.75	23.93	7.7	42.69	20.23	19.36	23.7	22.87	29.57	43.19	24.03	11.8	41.11	19.83	27	21.97	6	1	yes	#N/A	Rangifer tarandus tarandus	yes	m
61	2053	University of Oulu	R	2019-08-08	26.9	33.6	35.05	25.21	8	43.73	19.66	19.23	23.64	22.99	29.68	42.9	23.02	12.6	45.39	19.12	26.3	22.79	5	1	yes	#N/A	Rangifer tarandus tarandus	yes	m
62	Tu	University of Oulu	R	2019-08-08	27.4	31.87	35.48	20.44	6.9	42.03	19.2	19.37	25.03	24.13	28.44	39.59	23.91	11.4	40.93	18.4	26.7	22.46	8	1	3years	Castrated at 3 years	Rangifer tarandus tarandus	yes	m
63	AJN:4300	Ájtte Swedish Sámi and Mountain Museum	R	#N/A	#N/A	32.3	34.81	21.42	7.5	41.97	19.45	#N/A	23.38	#N/A	#N/A	40.55	#N/A	10.6	36.58	19.33	28.3	#N/A	4	1	#N/A	#N/A	Rangifer tarandus tarandus	yes	m
64	AJN:4317	Ájtte Swedish Sámi and Mountain Museum	R	#N/A	#N/A	30.35	32.19	19.55	6.4	39.52	17.92	#N/A	21.33	#N/A	#N/A	36.64	#N/A	9.8	35.7	16.43	27	#N/A	5	1	#N/A	Dp is an estimate	Rangifer tarandus tarandus	yes	m
65	AJN:4089	Ájtte Swedish Sámi and Mountain Museum	L	#N/A	#N/A	30.37	31.93	22.56	7.2	40.15	18.45	#N/A	21.93	#N/A	#N/A	37.78	#N/A	11.1	37.84	16.86	27.5	#N/A	5	1	#N/A	#N/A	Rangifer tarandus tarandus	yes	m
66	AJN:4299	Ájtte Swedish Sámi and Mountain Museum	R	#N/A	#N/A	30.65	34.99	20.22	7	42.54	19.59	#N/A	22.4	#N/A	#N/A	39.62	#N/A	10.3	37.86	18.34	28	#N/A	5	1	#N/A	Bp, Dp and LI are estimates	Rangifer tarandus tarandus	yes	m
67	AJN:4060	Ájtte Swedish Sámi and Mountain Museum	R	#N/A	#N/A	33.93	36.64	23.77	7.5	43.53	18.83	#N/A	22.59	#N/A	#N/A	41.96	#N/A	12.1	44.23	17.79	28.5	#N/A	14	1	#N/A	LI is an estimate	Rangifer tarandus tarandus	yes	m
1	2042	University of Oulu	L	2019-04-01	28	35.18	39.41	23.29	7.3	46.17	21.76	21.22	25.12	23.45	30.86	44.54	24.57	12.2	42.9	18.28	27.5	22.73	6	2	no	#N/A	Rangifer tarandus tarandus	no	m
2	2043	University of Oulu	R	2019-04-01	27.1	32.79	34.53	22.46	7.6	42.05	19.27	19.89	23.13	22.38	30.18	41.09	23.14	10.8	39.61	20.2	26.6	21.31	5	2	#N/A	#N/A	Rangifer tarandus tarandus	no	m
3	2050	University of Oulu	L	2019-04-01	28.4	32.88	35.19	20.33	7	43.15	19.92	19	25.2	23.33	29.12	42.18	23.37	10.2	35.15	18.74	27.8	22.99	7	2	no	Young individual? Fusion line visible	Rangifer tarandus tarandus	no	m
8	4059	University of Oulu	R	2019-04-01	26.9	31.25	34.78	18.69	6.5	41.83	19.69	18.55	22.99	22.19	29.25	42.63	22.81	9	33.79	18.42	26.5	21.42	ad	2	#N/A	#N/A	Rangifer tarandus tarandus	no	m
15	4078	University of Oulu	R	2019-04-01	26.6	29.76	31.79	18.77	6.5	46.22	18.8	18.42	23.51	22.49	28.53	40.38	25.54	13.3	43.54	21.69	27.7	23.4	ad	2	#N/A	Young individual? Fusion line visible	Rangifer tarandus tarandus	no	m
40	25853	University of Oulu	L	#N/A	27.4	33.34	34.91	23.66	7.6	45.29	21.8	21.31	25.18	23.52	29.6	42.98	23.94	12.4	41.87	19.45	26.8	23.59	5	2	#N/A	BTm and BTl are estimates because piece of bone is missing.	Rangifer tarandus tarandus	no	m
48	6493	University of Oulu	L	#N/A	27.9	34.05	36.19	22.49	7.7	44.72	21	20.42	24.51	23.35	30.89	42.28	25.17	11.2	40.91	19.92	27.4	23.45	5	2	no	BTm and BTl are estimates because piece of bone is missing.	Rangifer tarandus tarandus	no	m
51	2795	University of Oulu	L	#N/A	27.2	32.08	33.24	19.72	6.7	43.25	19.83	19.7	24.16	22.63	30.09	40.79	23.98	9.9	36.49	17.69	26.5	21.66	5	2	no	BTm and BTl are estimates because piece of bone is missing.	Rangifer tarandus tarandus	no	m
56	6351	University of Oulu	L	#N/A	27.7	32.97	35.05	22.29	7.2	42.94	20	19.51	23.92	22.5	29.65	41.51	24.76	10.8	38.76	18.72	27.2	22.56	5	2	no	BTm and BTl are estimates because piece of bone is missing.	Rangifer tarandus tarandus	no	m
58	669	University of Oulu	L	#N/A	27.7	33.39	35.72	21.57	7.6	44.32	21.33	20.13	25.15	23.84	31.38	43.96	24.99	10.7	38.23	20.5	27.1	22.57	6	2	no	BTm and BTl are estimates because piece of bone is missing.	Rangifer tarandus tarandus	no	m
59	4834	University of Oulu	L	#N/A	26.7	33.28	36.54	22.35	7.4	43.43	21.28	20.35	24.63	23.28	30.74	42.99	23.89	10.7	40.57	19.05	26	22.98	4	2	no	BTm and BTl are estimates because piece of bone is missing.	Rangifer tarandus tarandus	no	m
68	AJN:4080	Ájtte Swedish Sámi and Mountain Museum	L	#N/A	#N/A	33.53	35.7	21.6	7.2	44.22	19.96	#N/A	24.17	#N/A	#N/A	41.12	#N/A	10.5	36.71	17.88	28.8	#N/A	4	2	#N/A	#N/A	Rangifer tarandus tarandus	no	m
69	AJN:4338	Ájtte Swedish Sámi and Mountain Museum	R	#N/A	#N/A	32.2	32.68	21.33	6.8	43.14	19.25	#N/A	21.89	#N/A	#N/A	42.05	#N/A	10.2	36.61	16.05	26.5	#N/A	#N/A	2	#N/A	#N/A	Rangifer tarandus tarandus	no	m
70	AJN:4326	Ájtte Swedish Sámi and Mountain Museum	R	#N/A	#N/A	33.9	34.67	23.95	7.6	44.27	20.19	#N/A	23.49	#N/A	#N/A	41.59	#N/A	11.2	41.31	19.16	29.2	#N/A	5	2	#N/A	#N/A	Rangifer tarandus tarandus	no	m
71	AJN:4308	Ájtte Swedish Sámi and Mountain Museum	R	#N/A	#N/A	31.06	32.4	20.93	6.9	41.27	18.98	#N/A	21.83	#N/A	#N/A	41.19	#N/A	11.2	37.27	17.76	27.1	#N/A	4	2	#N/A	#N/A	Rangifer tarandus tarandus	no	m
72	AJN:4294	Ájtte Swedish Sámi and Mountain Museum	R	#N/A	#N/A	31.23	33.4	22.09	7	41.68	19.36	#N/A	23.09	#N/A	#N/A	40.26	#N/A	10.4	36.53	17.7	28.6	#N/A	4	2	#N/A	#N/A	Rangifer tarandus tarandus	no	m
73	AJN:4293	Ájtte Swedish Sámi and Mountain Museum	R	#N/A	#N/A	32.26	33.09	21	6.9	42.45	19.04	#N/A	22.11	#N/A	#N/A	40.09	#N/A	10.3	35.19	17.22	26.6	#N/A	#N/A	2	#N/A	#N/A	Rangifer tarandus tarandus	no	m
74	AJN:4298	Ájtte Swedish Sámi and Mountain Museum	R	#N/A	#N/A	32.03	33.82	22.93	7.3	42.96	19.39	#N/A	22.87	#N/A	#N/A	42.34	#N/A	10.7	38.07	18.88	28.4	#N/A	#N/A	2	#N/A	#N/A	Rangifer tarandus tarandus	no	m
75	AJN:4296	Ájtte Swedish Sámi and Mountain Museum	R	#N/A	#N/A	31.78	34.98	21.76	7.1	42.07	19.22	#N/A	22.91	#N/A	#N/A	39.82	#N/A	10.8	37.39	16.97	27.5	#N/A	#N/A	2	#N/A	LI is an estimate	Rangifer tarandus tarandus	no	m
76	AJN:4619	Ájtte Swedish Sámi and Mountain Museum	R	#N/A	#N/A	32.74	33.9	21.25	7.2	42.19	19.54	#N/A	22.6	#N/A	#N/A	40.57	#N/A	10.4	35.73	19.21	27.9	#N/A	4	2	#N/A	#N/A	Rangifer tarandus tarandus	no	m
77	AJN:4297	Ájtte Swedish Sámi and Mountain Museum	L	#N/A	#N/A	31.51	33.68	20.8	7	42.44	19.26	#N/A	22.86	#N/A	#N/A	40.29	#N/A	10	34.21	16.76	27.5	#N/A	#N/A	2	#N/A	LI is an estimate	Rangifer tarandus tarandus	no	m
92	28453	University of Oulu	L	2020-07-15	27.1	30.97	34.13	18.56	6.1	41.47	18.69	18.59	22.24	23.28	28.7	38.58	22.13	9.2	31.68	18.2	28.3	21.51	#N/A	2	#N/A	#N/A	Rangifer tarandus tarandus	no	m
141	B.M. 444	University Museum of Bergen	L	#N/A	27.1	33.43	35.61	18.56	6.5	45.18	20.96	20.03	22.79	22.53	30.8	41.68	26.84	10.1	35.75	15.97	27.9	22.15	#N/A	2	#N/A	Don't know about castration	Rangifer tarandus tarandus	no	m	Domestic	Finnmark	Finnmark	1869
145	B.M. 4560	University Museum of Bergen	R	#N/A	27.4	32.45	35.45	22.64	7.1	44.45	20.16	19.51	24.12	23.68	29.07	39.78	25.39	11.5	40.47	18.67	28.1	23.4	#N/A	2	#N/A	Don't know about castration	Rangifer tarandus tarandus	no	m	Probably domestic	Svondalen	Oppland	1947
5	4048	University of Oulu	R	2019-04-01	26.3	31.52	33.69	19.58	6.8	43.61	19.34	19.39	23.94	23.43	29.06	41.09	24.22	9.3	35.56	18.36	25.5	22.43	ad	3	#N/A	#N/A	Rangifer tarandus tarandus	no	f
6	4049	University of Oulu	R	2019-04-01	24.5	29.1	30.97	16.82	5.9	37.57	16.56	16.5	22.29	21.55	26.25	34.86	20.17	8.6	32.44	16.12	24	20.41	ad	3	#N/A	#N/A	Rangifer tarandus tarandus	no	f
7	4051	University of Oulu	R	#N/A	25.1	29.95	30.65	17.24	6.2	40.27	17.93	17.97	21.81	20.89	28.23	37.5	22.7	8.5	29.85	15.57	#N/A	21.11	ad	3	#N/A	#N/A	Rangifer tarandus tarandus	no	f
9	4060	University of Oulu	R	#N/A	25.2	27.88	30.79	19.1	6.5	39.94	18.06	17.5	21.77	21.1	26.81	39.05	22.99	8.6	30.95	16.62	#N/A	20.47	ad	3	#N/A	#N/A	Rangifer tarandus tarandus	no	f
14	4075	University of Oulu	R	#N/A	25	27.69	29.27	18.14	6.2	39.43	17.7	17.13	22.88	21.82	25.97	35.22	21.79	8.5	30.36	16.9	#N/A	20.91	ad	3	#N/A	#N/A	Rangifer tarandus tarandus	no	f
17	12099	University of Oulu	L	#N/A	24.4	30	33.11	17.26	5.8	42.68	19.17	18.12	23.25	22.22	#N/A	38.17	25.02	8.6	28.08	15.78	#N/A	#N/A	#N/A	3	#N/A	Tarsals still attached, so some measurements not possible or only estimations. GL, Bp, and Dp are estimates.	Rangifer tarandus tarandus	no	f
37	27854	University of Oulu	L	#N/A	24.7	29.69	31.34	15.26	5.5	37.89	17.36	16.59	21.5	20.16	27.65	35.7	19.57	8.7	28.5	14.72	24.2	20.07	#N/A	3	#N/A	BTl is an estimate because piece of bone is missing.	Rangifer tarandus tarandus	no	f
39	26685	University of Oulu	L	#N/A	25	29.07	31.92	17.77	6.1	40.45	18.55	18.51	22.38	21.22	27.51	36.88	21.79	8.8	30.73	15.89	24.4	21.26	ad	3	#N/A	#N/A	Rangifer tarandus tarandus	no	f
41	28452	University of Oulu	R	#N/A	25.6	28.86	31.37	17.63	6.2	39.54	18.52	17.84	22.19	21.47	26.85	36.82	21.11	8.4	29.63	16.64	25.1	21.79	ad	3	#N/A	BTm and BTl are estimates because piece of bone is missing.	Rangifer tarandus tarandus	no	f
46	21275	University of Oulu	L	#N/A	25.9	27.99	30.92	18.97	6.2	39.46	18.79	17.45	22.13	20.51	26.09	36.29	21.4	9.5	31.64	15.68	25.5	20.09	#N/A	3	#N/A	BTm and BTl are estimates because piece of bone is missing.	Rangifer tarandus tarandus	no	f
78	AJN:4071	Ájtte Swedish Sámi and Mountain Museum	L	#N/A	#N/A	27.36	29.21	14.71	5.7	38.56	17.48	#N/A	21.07	#N/A	#N/A	34.01	#N/A	8.2	29.68	14.45	26.3	#N/A	5	3	#N/A	#N/A	Rangifer tarandus tarandus	no	f
79	AJN:4608	Ájtte Swedish Sámi and Mountain Museum	L	#N/A	#N/A	29.5	32.45	17.98	6.6	40.29	18.58	#N/A	22.85	#N/A	#N/A	38.47	#N/A	9.3	32.89	18.01	27.1	#N/A	8	3	#N/A	#N/A	Rangifer tarandus tarandus	no	f
80	AJN:4084	Ájtte Swedish Sámi and Mountain Museum	R	#N/A	#N/A	32.4	34.85	20.49	7	42.53	18.69	#N/A	21.79	#N/A	#N/A	41.16	#N/A	10.3	35.35	19.22	28.8	#N/A	7	3	#N/A	#N/A	Rangifer tarandus tarandus	no	f
81	AJN:4609	Ájtte Swedish Sámi and Mountain Museum	R	#N/A	#N/A	29.85	31.12	16.67	6	39.76	17.57	#N/A	20.85	#N/A	#N/A	37.01	#N/A	8.5	31.41	15.1	26.6	#N/A	5	3	#N/A	#N/A	Rangifer tarandus tarandus	no	f
82	AJN:4082	Ájtte Swedish Sámi and Mountain Museum	L	#N/A	#N/A	29.33	29.82	18.55	6.4	39.36	18.2	#N/A	21.48	#N/A	#N/A	36.12	#N/A	8.6	30.89	16.62	26.8	#N/A	6	3	#N/A	#N/A	Rangifer tarandus tarandus	no	f
83	AJN:4611	Ájtte Swedish Sámi and Mountain Museum	R	#N/A	#N/A	28.45	29.53	17.15	6.3	38.75	17.82	#N/A	20.93	#N/A	#N/A	36.38	#N/A	8.5	31.78	15.41	25.7	#N/A	adult	3	#N/A	#N/A	Rangifer tarandus tarandus	no	f
84	AJN:4085	Ájtte Swedish Sámi and Mountain Museum	R	#N/A	#N/A	28.09	28.37	15.42	6	36.79	16.71	#N/A	19.93	#N/A	#N/A	35.95	#N/A	8	28.68	15.63	25.5	#N/A	6	3	#N/A	Fusion line visible	Rangifer tarandus tarandus	no	f
85	AJN:4070	Ájtte Swedish Sámi and Mountain Museum	L	#N/A	#N/A	28.21	28.18	15.8	6	36.29	16.92	#N/A	20.3	#N/A	#N/A	36.8	#N/A	8.1	27.64	15.49	25.5	#N/A	8	3	#N/A	Fusion line visible	Rangifer tarandus tarandus	no	f
86	AJN:4083	Ájtte Swedish Sámi and Mountain Museum	R	#N/A	#N/A	29.19	30.66	17.74	6.1	39.38	16.91	#N/A	20.36	#N/A	#N/A	36.59	#N/A	8.7	30.24	14.21	25.6	#N/A	7	3	#N/A	#N/A	Rangifer tarandus tarandus	no	f
87	AJN:4026	Ájtte Swedish Sámi and Mountain Museum	L	#N/A	#N/A	28.79	29.31	17.43	6.2	39.41	17.45	#N/A	21.56	#N/A	#N/A	36.07	#N/A	8.2	29.81	15.78	26.6	#N/A	#N/A	3	#N/A	#N/A	Rangifer tarandus tarandus	no	f
88	AJN:4610	Ájtte Swedish Sámi and Mountain Museum	R	#N/A	#N/A	28.97	29.89	16.65	6	39.03	17.61	#N/A	20.56	#N/A	#N/A	35.85	#N/A	8.3	29.92	15.02	25.5	#N/A	5	3	#N/A	#N/A	Rangifer tarandus tarandus	no	f
89	AJN:4827	Ájtte Swedish Sámi and Mountain Museum	R	#N/A	#N/A	28.5	30.47	16.99	6.1	38.28	17.18	#N/A	20.49	#N/A	#N/A	36.74	#N/A	8.7	30.16	15.78	26.1	#N/A	adult	3	#N/A	BDF and LI are estimates	Rangifer tarandus tarandus	no	f
94	27829	University of Oulu	L	2020-07-15	25.2	30.5	33.07	20.91	6.5	40.82	17.75	18.64	21.96	22.55	28.06	37.59	24.21	9.2	32.21	17.73	25	21.43	6	3	#N/A	#N/A	Rangifer tarandus tarandus	no	f
103	26525	University of Oulu	R	2020-07-15	24.3	29.14	31.8	18.09	5.9	39.6	17.25	18.15	20.92	22.34	28.07	36.54	22.46	8.7	27.85	15.98	24.1	20.78	#N/A	3	#N/A	#N/A	Rangifer tarandus tarandus	no	f
105	18603	University of Oulu	R	2020-07-15	24.5	28.7	31.94	15.22	5.5	39.2	17.54	18.5	21.06	22.61	26.79	35.71	22.3	8.1	29.74	15.56	24.3	21.52	ad	3	#N/A	#N/A	Rangifer tarandus tarandus	no	f
116	26382	University of Oulu	R	2020-07-16	25.4	29.89	32.07	19.77	6.5	40.94	18.01	19.27	21.46	22.69	27.97	38.39	22.92	9	32.97	18.34	25.2	20.18	#N/A	3	#N/A	#N/A	Rangifer tarandus tarandus	no	f
125	5371	University of Oulu	R	2020-07-16	24.9	29.33	31.06	18.2	5.9	39.35	17.56	18.6	20.19	21.61	26.67	36.82	22.27	8.4	30.19	15.58	24.7	20.01	#N/A	3	#N/A	#N/A	Rangifer tarandus tarandus	no	f
128	26386	University of Oulu	R	2020-07-16	25.1	28.85	30.85	17.62	5.9	38.87	17.29	17.98	21.29	22.87	27.09	36.1	22.42	8.5	30.86	16.62	24.9	19.78	#N/A	3	#N/A	#N/A	Rangifer tarandus tarandus	no	f
130	26385	University of Oulu	L	2020-07-16	25.4	28.8	31.82	16.41	5.7	38.87	18.19	18.89	21.25	21.99	26.59	35.18	21.95	8	30.01	16.13	25.2	20.52	#N/A	3	#N/A	#N/A	Rangifer tarandus tarandus	no	f
143	B.M. 451	University Museum of Bergen	R	#N/A	26.2	29.02	32.39	17.36	6	40.21	18.75	18.1	22.56	22	27.85	37.56	24.19	8.6	31.97	15.82	26	21.45	#N/A	3	#N/A	#N/A	Rangifer tarandus tarandus	no	f	Domestic	Finnmark	Finnmark	1881
148	B. 8486	University Museum of Bergen	L	#N/A	24.3	28.9	30.1	17.04	5.7	39.85	18.33	17.45	21.94	21.12	26.97	36.19	23.98	8.2	29.84	14.93	24.1	19.52	#N/A	3	#N/A	#N/A	Rangifer tarandus tarandus	no	f	Probably domestic	Svarthøy	Oppland	2006
149	B. 8488	University Museum of Bergen	L	#N/A	24.2	27.5	28.45	16.47	5.7	37.53	17.32	17.2	20.96	20.04	25.78	35.07	22.72	8.4	30.87	14.76	24	20.45	#N/A	3	#N/A	#N/A	Rangifer tarandus tarandus	no	f	Probably domestic	Svarthøy	Oppland	2006
155	B. 2587	University Museum of Bergen	R	#N/A	26.1	29.21	33.35	19.05	6.3	41.99	19.57	18.67	23.6	22.99	27.65	38.27	23.98	9.8	34.94	16.9	25.8	22.23	#N/A	4	#N/A	#N/A	Rangifer tarandus tarandus wild	no	m	Wild		Hordaland	1976
142	B.M. 4602	University Museum of Bergen	L	#N/A	23.7	26.67	30.26	16.99	5.7	37.95	17.12	16.58	21.52	20.18	24.34	33.99	22.15	7.9	29.23	15.13	23.5	19.1	#N/A	5	#N/A	#N/A	Rangifer tarandus tarandus wild	no	f	Wild	Uvdal	Buskerud	1948
144	B. 1858	University Museum of Bergen	R	#N/A	24.5	27.13	29.16	15.01	5.4	38.41	18.1	17.69	21.36	20.42	24.47	31.24	22.56	7.7	27.59	14.58	24.3	19.67	#N/A	5	#N/A	#N/A	Rangifer tarandus tarandus wild	no	f	Wild	Uvdal	Buskerud	1970
146	B. 2077	University Museum of Bergen	L	#N/A	23.9	27.35	27.97	15.57	5.4	37.93	16.78	16.5	21.49	20.59	26.1	34.03	22.36	7.6	27.34	13.33	23.7	20.22	#N/A	5	#N/A	#N/A	Rangifer tarandus tarandus wild	no	f	Wild	Høgahe	Hordaland	1970
147	B. 1857	University Museum of Bergen	R	#N/A	22.4	26.04	29.03	14.57	5	35.75	16.68	15.77	19.55	18.89	24.53	32.08	21.28	7.3	26.14	14	22.2	18.73	#N/A	5	#N/A	#N/A	Rangifer tarandus tarandus wild	no	f	Wild	Uvdal	Buskerud	1970
150	B. 1866	University Museum of Bergen	L	#N/A	22.6	25.57	28.36	15.35	5.5	36.9	17.62	16.55	20.41	19.36	23.61	34.16	21.12	7.8	28.13	14.18	22.4	18.8	#N/A	5	#N/A	#N/A	Rangifer tarandus tarandus wild	no	f	Wild	Halstjørnberget	Buskerud	1970
151	B. 1862	University Museum of Bergen	R	#N/A	23	27.25	28.45	16.13	5.4	37.83	17.51	17.17	20.44	19.7	24.33	34.84	21.96	7.7	27.69	13.84	22.8	18.73	#N/A	5	#N/A	#N/A	Rangifer tarandus tarandus wild	no	f	Wild	Halstjørnberget	Buskerud	1970
152	B. 2385	University Museum of Bergen	L	#N/A	24	28.9	31.72	16.4	6	39.28	19.06	17.7	22.54	21.17	26.97	37.13	22.51	8.6	32.67	16.92	23.8	21.74	#N/A	5	#N/A	#N/A	Rangifer tarandus tarandus wild	no	f	Wild	Tråastølen	Hordaland	1975
153	B. 1867	University Museum of Bergen	L	#N/A	24.2	26.94	26.91	15.02	5.6	38.62	17.71	16.63	20.98	20.04	26.17	35.86	22.75	8.1	30.86	15.85	24	20	#N/A	5	#N/A	#N/A	Rangifer tarandus tarandus wild	no	f	Wild	Halstjørnberget	Buskerud	1970
154	B. 2072	University Museum of Bergen	L	#N/A	24.6	28.78	31.06	15.37	5.3	38.96	17.7	17.38	21.49	20.36	26.41	34.57	22.7	8	30.32	13	24.4	20.69	#N/A	5	#N/A	#N/A	Rangifer tarandus tarandus wild	no	f	Wild	Høgahe	Hordaland	1970
156	B. 2084	University Museum of Bergen	R	#N/A	22.9	26.45	28.48	15.37	5.3	36.69	17	16.7	20.11	19.6	24.19	33.28	21.08	7.9	30.62	13.21	22.7	19.13	#N/A	5	#N/A	#N/A	Rangifer tarandus tarandus wild	no	f	Wild	Høgahe	Hordaland	1970
157	B. 1864	University Museum of Bergen	R	#N/A	24.1	27.16	27.92	17.43	5.6	39.32	18.39	17.47	20.85	20.64	25.23	37.16	23.26	8.2	29.58	14.27	23.9	20.61	#N/A	5	#N/A	#N/A	Rangifer tarandus tarandus wild	no	f	Wild	Halstjørnberget	Buskerud	1970
158	B. 2083	University Museum of Bergen	L	#N/A	23.5	27.79	19.16	14.89	5.4	38.08	18.41	17.04	21.71	20.3	26.17	33.4	22.13	7.8	28.61	15.15	23.3	19.91	#N/A	5	#N/A	#N/A	Rangifer tarandus tarandus wild	no	f	Wild	Høgahe	Hordaland	1970
159	B. 2074	University Museum of Bergen	L	#N/A	24.1	26.36	28.21	15.36	5.5	37.35	17.85	16.91	21.43	20.31	25.52	33.97	22.15	7.8	27.3	14.05	23.9	18.96	#N/A	5	#N/A	#N/A	Rangifer tarandus tarandus wild	no	f	Wild	Høgahe	Hordaland	1970
18	23944	University of Oulu	L	2019-04-01	31.2	36.76	39.18	24.26	8	47.75	22.32	21.61	27.46	25.78	33.08	47.1	25.4	12.2	41.57	22.05	30.7	25.32	ad	6	#N/A	#N/A	Rangifer tarandus fennicus	no	m
19	24047	University of Oulu	R	2019-04-01	28.3	34.75	40.67	24.6	8	48.56	21.64	20.93	28.28	27.02	31.9	46.98	26.87	11.8	42.38	22.24	27.8	23.5	14.5	6	#N/A	met_LI length is 25,6 but keeps saying the date	Rangifer tarandus fennicus	no	m
20	24050	University of Oulu	L	2019-04-01	31.5	35.46	39.18	23.92	7.6	46.29	21.1	21.53	25.76	24.99	31.87	44.72	24.33	12.4	44.81	19.36	31	23.07	ad	6	#N/A	BTm and BTl are estimates because piece of bone is missing.	Rangifer tarandus fennicus	no	m
21	27029	University of Oulu	R	2019-04-01	31.8	35.97	39.4	24.91	8.3	47.34	22.26	21.87	26.15	25.6	31.21	46.64	25.22	11.8	43.25	22.27	31.3	23.89	ad	6	#N/A	met_LI length is 24,1 but keeps saying the date. BTm and BTl are estimates because piece of bone is missing.	Rangifer tarandus fennicus	no	m
24	27963	University of Oulu	R	2019-04-01	31.6	37.72	41.43	24.48	8.2	48.25	22.28	21.86	27.21	26.41	32.51	48.9	25.72	12.3	43.01	22.36	31.1	24.62	ad	6	#N/A	BTm and BTl are estimates because piece of bone is missing.	Rangifer tarandus fennicus	no	m
31	21268	University of Oulu	L	#N/A	31.6	37.14	41.29	27.63	8.7	49.87	23.44	23.24	28.19	26.67	35.02	48.84	26.8	13.2	43.89	21.19	31.1	24.85	ad	6	#N/A	BTm and BTl are estimates because piece of bone is missing.	Rangifer tarandus fennicus	no	m
33	27597	University of Oulu	L	#N/A	30.9	35.49	38.51	24.05	8	47.14	21.25	20.7	27.13	25.53	31.42	46.02	24.7	12.1	42.08	21.85	30.4	23.48	8.5	6	#N/A	#N/A	Rangifer tarandus fennicus	no	m
47	18869	University of Oulu	R	#N/A	26.3	31.09	32.95	22.14	7.2	41.86	19.68	18.63	23.24	22.18	28.02	39.08	23.57	11.3	36.87	17.44	25.8	22.16	ad	6	#N/A	BTm and BTl are estimates because piece of bone is missing.	Rangifer tarandus fennicus	no	m
93	12394	University of Oulu	L	2020-07-15	31.3	34.93	37.64	24.41	7.8	45.24	20.28	21.06	25.38	25.98	31.31	43.89	25.44	12.2	42.69	21.16	30.8	25.24	ad	6	#N/A	#N/A	Rangifer tarandus fennicus	no	m
95	16816	University of Oulu	R	2020-07-15	32.1	36.26	39.19	25.6	7.9	47.85	22.12	22.17	25.59	26.61	33.14	44.55	26.44	11.5	40.73	21.17	31.6	24.51	ad	6	#N/A	#N/A	Rangifer tarandus fennicus	no	m
98	9638	University of Oulu	R	2020-07-15	31.5	38	39.4	24.82	7.8	47.31	21.39	22.05	25.12	27.28	32.62	47.1	26.55	12.3	44.97	19.53	31	22.64	ad	6	#N/A	#N/A	Rangifer tarandus fennicus	no	m
113	Nimeton	University of Oulu	R	2020-07-16	31.7	35.46	39.29	22.99	8.1	46.89	21.13	21.29	25.41	27.22	31.98	47.76	26.8	12.1	45.63	22.91	31.2	25.09	#N/A	6	#N/A	#N/A	Rangifer tarandus fennicus	no	m
118	21263	University of Oulu	L	2020-07-16	31.8	38.06	39.17	24.25	7.7	47.61	21.77	22.41	25.39	25.97	34.22	46.29	26.13	12.9	46.01	20.36	31.3	27.45	ad	6	#N/A	#N/A	Rangifer tarandus fennicus	no	m
122	11846	University of Oulu	R	2020-07-16	31.7	48.34	38.48	23.14	7.7	48.46	21.53	22.61	26.22	28.22	33.11	46.08	27.54	12.3	45.66	18.85	31.2	25.14	#N/A	6	#N/A	#N/A	Rangifer tarandus fennicus	no	m
129	10365	University of Oulu	R	2020-07-16	32.2	48.5	43.13	25.7	8.3	48.59	22.11	22.51	26.88	28.74	34.23	47.53	25.84	12.5	45.85	21.21	31.7	26.48	#N/A	6	#N/A	#N/A	Rangifer tarandus fennicus	no	m
131	11046	University of Oulu	L	2020-07-16	32.4	40.5	44.27	26.29	8.2	49.33	21.65	22.42	27.32	27.69	#N/A	49.96	27.21	13.1	41.1	22.62	#N/A	#N/A	ad	6	#N/A	GL, Bp estimated, and BAp, Ll, DFp not possible because tarsal bones are attached.	Rangifer tarandus fennicus	no	m
133	22070	University of Oulu	L	2020-07-16	31.8	37.91	39.21	22.5	7.8	46.31	20.35	21.37	26.21	26.23	#N/A	44.55	25.77	12	43	21.48	#N/A	#N/A	ad	6	#N/A	GL, Bp estimated, and BAp, Ll, DFp not possible because tarsal bones are attached.	Rangifer tarandus fennicus	no	m
135	21271	University of Oulu	R	2020-07-16	29.4	37.67	38.34	24.21	7.7	47	21.61	21.47	25.86	26.98	#N/A	44.9	26.86	11.6	43.55	20.76	#N/A	#N/A	ad	6	#N/A	GL, Bp estimated, and BAp, Ll, DFp not possible because tarsal bones are attached.	Rangifer tarandus fennicus	no	m
136	12258	University of Oulu	L	2020-07-16	32.6	38.78	39.9	28.31	8.6	49.28	22.88	22.39	26.25	26.53	#N/A	48.18	26.28	13.6	45.44	21.55	#N/A	#N/A	ad	6	#N/A	GL, Bp estimated, and BAp, Ll, DFp not possible because tarsal bones are attached.	Rangifer tarandus fennicus	no	m
137	24973	University of Oulu	R	2020-07-16	26.4	33.48	34.64	23.5	7.5	44.51	20.03	20.98	23.49	24.84	#N/A	42.26	24.34	11.5	39.67	18.59	#N/A	#N/A	ad	6	#N/A	GL, Bp estimated, and BAp, Ll, DFp not possible because tarsal bones are attached.	Rangifer tarandus fennicus	no	m
138	21272	University of Oulu	R	2020-07-16	31.9	38.36	38.55	26.11	8.3	48.02	21.5	21.49	25.51	27.29	#N/A	46.03	27.58	13.3	49.34	21.62	#N/A	#N/A	ad	6	#N/A	GL, Bp estimated, and BAp, Ll, DFp not possible because tarsal bones are attached.	Rangifer tarandus fennicus	no	m
140	21274	University of Oulu	R	2020-07-16	30.3	38.61	41.91	23.82	7.6	48.76	21.96	21.93	26.05	27.35	#N/A	46.47	25.7	12	43.24	20.82	#N/A	#N/A	ad	6	#N/A	GL, Bp estimated, and BAp, Ll, DFp not possible because tarsal bones are attached.	Rangifer tarandus fennicus	no	m
23	27840	University of Oulu	L	2019-04-01	28.6	32.49	34.95	20.67	7	42.76	19.78	18.7	24.38	22.74	29.15	40.16	23.02	10.7	36.6	18.4	28.2	21.34	ad	7	#N/A	#N/A	Rangifer tarandus fennicus	no	f
26	16815	University of Oulu	R	#N/A	31.4	36.19	39.27	22.71	7.9	48.9	21.13	21.33	27.91	26.72	33.26	45.95	26.66	10.9	38.02	20.84	30.8	24.5	#N/A	7	#N/A	#N/A	Rangifer tarandus fennicus	no	f
27	21232	University of Oulu	L	#N/A	29.3	31.93	34.64	17.38	6.1	43.45	18.9	#N/A	25.25	23.78	29.61	41.21	23.99	8.8	30.51	16.42	29	22.81	#N/A	7	#N/A	#N/A	Rangifer tarandus fennicus	no	f
28	18604	University of Oulu	L	#N/A	30.7	34.08	41.08	19.96	7	46.21	20.84	19.43	26.9	25.49	31.72	42.92	25.14	10.6	36.31	19.63	30.4	23.95	ad	7	#N/A	#N/A	Rangifer tarandus fennicus	no	f
29	27825	University of Oulu	L	#N/A	27.6	31.28	35.45	18.67	6.5	43.58	#N/A	#N/A	25.18	23.74	28.19	39.76	23.78	9.4	31.9	17.31	27.3	22.16	ad	7	#N/A	#N/A	Rangifer tarandus fennicus	no	f
30	21273	University of Oulu	L	#N/A	28.8	32.12	35.82	17.08	6.3	43.28	19.42	18.76	25.47	23.77	28.86	40.23	24.31	9.4	33.87	17.1	28.5	22.76	ad	7	#N/A	#N/A	Rangifer tarandus fennicus	no	f
34	32327	University of Oulu	R	#N/A	27.9	30	32.16	17.62	6.2	42.06	19.52	18.67	24.12	24.03	28.13	38.02	23.44	8.5	31.57	18.03	27.6	20.19	ad	7	#N/A	BTm is an estimate because piece of bone is missing.	Rangifer tarandus fennicus	no	f
35	21261	University of Oulu	L	#N/A	29.4	32.06	35.05	18.96	6.8	43.83	19.35	19.18	25.13	24.11	30.24	42.86	24.01	9.8	32.9	17.81	29.1	23.25	ad	7	#N/A	BTl is an estimate because piece of bone is missing.	Rangifer tarandus fennicus	no	f
36	16818	University of Oulu	R	#N/A	29	32.51	35.54	19.36	6.5	44.39	19.69	19.98	24.18	24.33	30.03	41.22	24.19	10	34.29	16.84	28.7	21.72	ad	7	#N/A	#N/A	Rangifer tarandus fennicus	no	f
90	18874	University of Oulu	L	#N/A	29.5	33.33	35.8	19.62	6.7	45.6	20.96	21	26.48	25.26	31.88	42.26	25.05	9.7	36.82	17.44	29.2	22.65	#N/A	7	#N/A	BTm and BTl are estimates because piece of bone is missing.	Rangifer tarandus fennicus	no	f
96	13674	University of Oulu	R	2020-07-15	28.5	30.91	33.1	18.05	6.1	42.65	19.34	19.84	22.66	24.47	28.79	38.47	24.01	8.6	32.18	17.6	28.1	21.11	2	7	#N/A	#N/A	Rangifer tarandus fennicus	no	f
97	23942	University of Oulu	R	2020-07-15	30.6	33.27	34.84	21.46	6.5	44.36	19.85	19.87	23.75	25.47	30.29	42.06	25.73	9.5	34.86	18.2	30	23.21	ad	7	#N/A	#N/A	Rangifer tarandus fennicus	no	f
104	23945	University of Oulu	L	2020-07-15	30.1	34.35	38.32	18.74	6.7	46.67	21.1	21.58	25.71	26.48	32.73	42.92	25.22	10.2	34.92	18.98	29.5	24.24	3	7	#N/A	#N/A	Rangifer tarandus fennicus	no	f
106	25006	University of Oulu	L	2020-07-15	29.3	29.98	32.81	17.12	6.4	41.21	18.01	18.91	22.96	24.38	27.81	38.35	23.36	8.5	29.61	17.33	28.8	22.61	2.5	7	#N/A	#N/A	Rangifer tarandus fennicus	no	f
109	27819	University of Oulu	R	2020-07-15	29.7	32.38	36.95	18.18	6.3	44.59	19.83	20.03	25.1	26.81	30.94	40.61	24.18	9.1	33.32	17.38	29	21.22	>42-54	7	#N/A	#N/A	Rangifer tarandus fennicus	no	f
111	9838	University of Oulu	L	2020-07-15	30.2	32.8	34.36	18.22	6	43.58	19.23	20.06	23.35	24.24	30.43	38.52	24.09	9.3	32.82	15.92	29.6	22.82	#N/A	7	#N/A	#N/A	Rangifer tarandus fennicus	no	f
112	14070	University of Oulu	R	2020-07-15	29.7	31.02	34.79	19.43	6.5	45.8	19.92	21.01	24.53	25.95	28.97	42.03	26.16	9.8	35.93	17.5	29	21.61	#N/A	7	#N/A	#N/A	Rangifer tarandus fennicus	no	f
115	18054	University of Oulu	R	2020-07-16	29.1	31.87	36.08	20.11	6.4	44.46	19.78	20.66	24.1	25.29	28.66	42.25	24.75	9.8	36.65	16.65	28.3	21.78	ad	7	#N/A	#N/A	Rangifer tarandus fennicus	no	f
117	21256	University of Oulu	R	2020-07-16	29.4	32.91	36.69	19.21	6.8	44.38	20.21	21.36	24.65	26.22	30.76	41.97	25.14	9.7	35.56	18.86	28.8	21.53	ad	7	#N/A	#N/A	Rangifer tarandus fennicus	no	f
119	22073	University of Oulu	R	2020-07-16	30.6	33.32	37.66	18.05	6.2	45.42	20.26	21	24.34	25.47	31.38	43.1	25.16	9.5	36.11	16.98	29.9	25.16	ad	7	#N/A	#N/A	Rangifer tarandus fennicus	no	f
121	22069	University of Oulu	R	2020-07-16	29.8	33.68	36.39	18.86	6.7	43.94	19.33	19.86	23.1	24.58	31.1	40.95	25.17	9.6	34.1	18.95	29.1	22.89	#N/A	7	#N/A	#N/A	Rangifer tarandus fennicus	no	f
124	24048	University of Oulu	R	2020-07-16	29.2	43.85	35.85	18.15	6.5	43.93	20.55	20.2	24.05	26.48	30.25	40.14	25.21	9.6	34.92	17.93	28.6	22.51	6.5	7	#N/A	#N/A	Rangifer tarandus fennicus	no	f
126	18877	University of Oulu	R	2020-07-16	29.5	44.69	35.58	16.62	6.3	44.77	20.31	21.23	23.76	25.86	30.29	40.53	24.59	9.1	34.42	17.15	28.6	21.95	#N/A	7	#N/A	#N/A	Rangifer tarandus fennicus	no	f
132	11113	University of Oulu	L	2020-07-16	31.5	34.65	37.89	19.4	6.5	46.38	21.17	20.8	25.01	25.45	#N/A	43.27	26.2	10.1	35.28	17.52	#N/A	#N/A	#N/A	7	#N/A	GL, Bp estimated, and BAp, Ll, DFp not possible because tarsal bones are attached.	Rangifer tarandus fennicus	no	f
134	10364	University of Oulu	L	2020-07-16	29.6	34	37.32	17.91	6.4	45.85	20.59	20.94	24.14	24.77	#N/A	42.69	26.45	#N/A	35.7	17.34	#N/A	#N/A	#N/A	7	#N/A	GL, Bp estimated, and BAp, Ll, DFp not possible because tarsal bones are attached.	Rangifer tarandus fennicus	no	f
101	18056	University of Oulu	R	2020-07-15	25	28.34	31.03	16.81	5.9	40.12	17.4	18.91	21.04	23.08	26.76	35.55	22.94	8.3	29.44	16.26	24.4	21.06	#N/A	11	#N/A	#N/A	Rangifer tarandus fennicus	no	no
107	21210	University of Oulu	L	2020-07-15	29.2	30.57	34.74	17.61	6.3	42.45	19.13	19.03	22.57	23.53	28.41	40.26	23.95	9.1	33.42	17.27	28.7	21.83	#N/A	11	#N/A	#N/A	Rangifer tarandus fennicus	no	no
139	17990	University of Oulu	R	2020-07-16	24.4	27.98	30.83	14.88	5.5	38.74	16.81	17.8	20.46	21.76	#N/A	35.97	22.06	8	29.48	15.53	#N/A	#N/A	#N/A	11	#N/A	GL, Bp estimated, and BAp, Ll, DFp not possible because tarsal bones are attached.	Rangifer tarandus tarandus	no	no
	34595	Natural History Museum Oslo	R	#N/A	24.9	29.8	31.57	16.93	5.5	41.27	19.31	18.9	22.45	22.16	27.05	37.01	23.88	8	28.75	14.83	24.2	20.8	ad	5	#N/A	#N/A	Rangifer tarandus tarandus wild	no	f	prob wild	Hjerkinnshø	Oppland, Dovre	1965-03-24	Norway
	34610	Natural History Museum Oslo	R	#N/A	24.5	27.54	29.64	15.86	5.2	38.5	18.28	17.06	21.25	20.16	24.89	35.26	22.43	7.6	28.26	14.75	23.8	19.05	3,5 år	5	#N/A	#N/A	Rangifer tarandus tarandus wild	no	f	prob wild	Hjerkinnshø	Oppland, Dovre	1965-03-25	Norway
	31230	Natural History Museum Oslo	R	#N/A	26.2	31.39	31.88	21.78	6.5	42.75	20.36	20.02	22.85	22.5	28.65	42	24.26	10.4	38.7	16.89	25.3	20.94	stort gevir	4	#N/A	#N/A	Rangifer tarandus tarandus wild	no	m	wild	Grisungknatten, 511	Oppland, Dovre	1950-12-28	Norway
	31227	Natural History Museum Oslo	L	#N/A	26.4	29.31	31.06	18.82	6.2	41.33	18.84	19.09	23.56	21.86	#N/A	38.01	22.58	9.4	32	16.39	25.9	#N/A	stort gevir	4	#N/A	#N/A	Rangifer tarandus tarandus wild	no	m	wild	Einøvlingshøe	Oppland, Dovre	1950-12-28	Norway

## Sheet: Pelvis
	Specimen	Collection	Side	Date	Fusion	pel_GL	pel_LA	pel_LAR	pel_LS	pel_SH	pel_SB	pel_SC	pel_LFo	pel_GBTc	pel_GBA	pel_GBTi	pel_SBl	pel_DPmin	pel_DAm	pel_DPS	Age	Group	Age castration	Amount	Remarks	Subspecies	Castrated	Sex	Domestic/wild	Location	County	Year
1	27963	University of Oulu	R	#N/A	unfused	#N/A	51.51	37.87	#N/A	28.54	16.37	7.3	73.06	#N/A	#N/A	#N/A	#N/A	10.51	13.17	28.46	ad	6	#N/A	1	Tuber ischiadicum, iliaca crest, and pubic symphysis all unfused. GL and LS affected.	Rangifer tarandus fennicus	no	m
3	9838	University of Oulu	R	#N/A	partly fused	#N/A	45.42	33.91	#N/A	24.78	11.55	6.1	71.66	#N/A	#N/A	#N/A	#N/A	9.23	4.49	19.37	#N/A	7	#N/A	1	The epiphyseal parts of the tuber coxae (iliaca crest) and tuber ischiadicum have not fused yet: so GL too small. LS estimation because two pelvic halves not fused.	Rangifer tarandus fennicus	no	f
4	21273	University of Oulu	L	#N/A	fused	29.3	42.07	33.37	107.01	22.96	11.23	5.8	68.95	20.7	13	31.5	92.72	8.98	11.3	18.59	ad	7	#N/A	1	#N/A	Rangifer tarandus fennicus	no	f
5	11113	University of Oulu	L	#N/A	fused	31.3	48.62	37.57	97.6	26.22	13.41	6.6	67.21	21.9	13.6	#N/A	117.17	10.44	11.42	23.27	#N/A	7	#N/A	1	GBTi estimation because right side tubera ischiadica broken off.	Rangifer tarandus fennicus	no	f
6	22070	University of Oulu	L	#N/A	fused	33.8	50.47	35.79	120.94	29.77	20.34	8	77.37	25	14.4	15.1	128.22	12.03	17.52	26.8	ad	6	#N/A	1	#N/A	Rangifer tarandus fennicus	no	m
7	28452	University of Oulu	R	#N/A	unfused	#N/A	40.95	29.21	91.11	#N/A	12.96	5.5	65.07	#N/A	#N/A	#N/A	#N/A	7.22	8.57	17.6	ad	3	#N/A	1	Tuber ischiadicum, iliaca crest, and pubic symphysis all unfused. GL and LS affected.	Rangifer tarandus tarandus	no	f
8	10364	University of Oulu	L	#N/A	fused	29.4	44.64	34.69	98.85	22.96	11.46	5.7	67.15	21.8	14	13.8	113.21	6.82	9.38	12.15	#N/A	7	#N/A	1	#N/A	Rangifer tarandus fennicus	no	f
9	20665	University of Oulu	L	#N/A	fused	29.2	46.54	34.38	103.11	25.21	12.77	6.2	66.75	22.7	13.7	13.6	118.71	9.52	9.02	20.15	ad	7	#N/A	1	#N/A	Rangifer tarandus fennicus	no	f
10	9638	University of Oulu	L	#N/A	fused	36.4	52.3	36.63	133.7	32.48	16.29	8	82.05	27.1	16	15.8	102.37	12.22	18.1	32.02	ad	6	#N/A	1	#N/A	Rangifer tarandus fennicus	no	m
11	16818	University of Oulu	L	#N/A	fused	30.7	48.26	34.8	94.21	25.68	13.57	6.5	67.31	22	14.5	13.5	99.29	10.16	13.44	26.13	ad	7	#N/A	1	#N/A	Rangifer tarandus fennicus	no	f
12	18869	University of Oulu	L	#N/A	unfused	#N/A	38.58	28.81	99.47	#N/A	15.65	6.6	69.39	#N/A	#N/A	#N/A	#N/A	8.81	15.99	22.44	ad	6	#N/A	1	Tuber ischiadicum, iliaca crest, and pubic symphysis all unfused. GL and LS affected.	Rangifer tarandus fennicus	no	m
13	18054	University of Oulu	L	#N/A	fused	29	47.19	34.17	102.44	27.01	13.76	6.6	70.46	20.4	13.8	14.2	98.67	8.78	12.18	21.2	ad	7	#N/A	1	#N/A	Rangifer tarandus fennicus	no	f
14	12394	University of Oulu	L	#N/A	fused	35.1	48.08	35.26	116.94	28.68	14.91	7.1	74.58	24.7	15	15.2	101.84	11.44	16.53	28.94	ad	6	#N/A	1	#N/A	Rangifer tarandus fennicus	no	m
15	10365	University of Oulu	L	#N/A	fused	35.7	48.62	36.74	131.66	29.36	14.72	7.2	77.14	#N/A	15.1	15.8	113.77	11.98	15.99	30.4	#N/A	6	#N/A	1	#N/A	Rangifer tarandus fennicus	no	m
16	11046	University of Oulu	R	#N/A	fused	37.5	51.78	37.57	128.37	31.46	15.17	7.7	75.83	24.9	15.2	15.4	104.9	11.29	17.94	26.13	ad	6	#N/A	1	#N/A	Rangifer tarandus fennicus	no	m
17	17988	University of Oulu	R	#N/A	partly fused	#N/A	40.59	28.94	#N/A	21.51	11.8	5.5	59.72	#N/A	#N/A	#N/A	#N/A	7.29	10.42	#N/A	#N/A	3	#N/A	1	LFo is an estimation. Iliaca crest unfused, tuber ischiadicum fused, fusion of pubic symphysis unknown because of broken bone. GL affected, and LS not possible to measure.	Rangifer tarandus tarandus	no	f
18	14070	University of Oulu	L	#N/A	fused	29.8	44.95	32.93	89.78	26.56	11.74	6.4	62.38	21	13.6	14.5	99.77	9.94	7.25	17.95	#N/A	7	#N/A	1	#N/A	Rangifer tarandus fennicus	no	f
19	17987	University of Oulu	R	#N/A	fused	#N/A	42.78	29.26	90.73	23.57	12.88	6	64.73	#N/A	12.3	#N/A	85.24	7.41	2.6	10.6	#N/A	3	#N/A	1	#N/A	Rangifer tarandus tarandus	no	f
20	21263	University of Oulu	L	#N/A	fused	36.8	52.12	37.9	125.32	32.14	15.26	7.8	81.27	26.3	15.7	15.4	102.51	12.07	18.09	29.71	ad	6	#N/A	1	#N/A	Rangifer tarandus fennicus	no	m
21	32327	University of Oulu	L	#N/A	fused	27.8	43.42	31.96	97.88	23.07	10.68	5.9	63.81	19.8	12.7	12.4	84.79	8.51	12.36	17.94	ad	7	#N/A	1	Eläinpuisto	Rangifer tarandus fennicus	no	f
22	28453	University of Oulu	R	#N/A	partly fused	#N/A	46.13	32.12	97.23	24.47	10.57	5.9	64.38	#N/A	#N/A	#N/A	#N/A	6.01	7.28	12.82	#N/A	2	#N/A	1	Tuber ischiadicum fused, iliaca crest unfused, pubic symphysis fused. GL is therefore too small.	Rangifer tarandus tarandus	no	m
23	18603	University of Oulu	L	#N/A	fused	27.8	41.56	30.04	95.98	23.11	10.92	5.6	60.87	19.6	12.9	10.8	80.11	8.7	11.05	17.42	ad	3	#N/A	1	#N/A	Rangifer tarandus tarandus	no	f
24	21271	University of Oulu	L	#N/A	fused	32.5	49.92	34.42	115.64	28.83	15.67	7.2	66.09	24.1	14.7	14.2	99.78	12.68	13.57	27.74	ad	6	#N/A	1	#N/A	Rangifer tarandus fennicus	no	m
25	24101	University of Oulu	L	2020-02-17	fused	35.7	51.48	38.07	125.51	30.65	13.99	7.5	74.29	25.5	15.1	15.2	105.95	13.47	14.08	31.65	ad	6	#N/A	1	#N/A	Rangifer tarandus fennicus	no	m
26	27825	University of Oulu	L	#N/A	fused	29.2	47.46	34.11	96.74	24.85	11.4	6.2	64.28	20.9	21	13.3	88.78	8.74	9.61	19.18	ad	7	#N/A	1	#N/A	Rangifer tarandus fennicus	no	f
28	21274	University of Oulu	L	2020-02-17	fused	33.1	49.87	35.02	120.37	28.97	18.59	7.7	72.66	27.6	27.7	15	105.55	10.73	13.3	29.92	ad	6	#N/A	1	#N/A	Rangifer tarandus fennicus	no	m
29	23942	University of Oulu	L	#N/A	partly fused	#N/A	47.98	35.12	100.49	25.15	12.46	6.2	66.39	21.7	21.7	14.1	97.77	10.77	13.18	21.21	ad	7	#N/A	1	Iliaca crest unfused. Pubic symphysis and tuber ischiadicum fused. GL affected.	Rangifer tarandus fennicus	no	f
30	21272	University of Oulu	L	2020-02-17	fused	36.8	52.17	38.61	124.73	31.47	18.47	8	76.22	26.8	15.4	16.9	113.12	13.07	10.26	33.36	ad	6	#N/A	1	#N/A	Rangifer tarandus fennicus	no	m
31	27819	University of Oulu	L	2020-02-17	fused	30.4	47.89	34.46	106.9	25.79	11.03	6.2	65.48	19.1	12.9	13	86.36	10.11	5.91	14.6	>42-54	7	#N/A	1	#N/A	Rangifer tarandus fennicus	no	f
33	21232	University of Oulu	R	2020-02-17	fused	31	47.71	31.7	103.24	26.05	11.78	6.4	65.43	31.7	14	13.3	89.74	8.75	7.46	12.53	#N/A	7	#N/A	1	#N/A	Rangifer tarandus fennicus	no	f
34	27840	University of Oulu	R	2020-02-17	fused	31.5	48.33	29.97	114.44	25.14	13.33	6.5	69.87	31.5	13.5	14.4	97.81	9.8	10.13	21.55	ad	7	#N/A	1	#N/A	Rangifer tarandus fennicus	no	f
35	22071	University of Oulu	R	#N/A	unfused	#N/A	50.59	33.85	#N/A	24.87	12.62	6.4	71.76	31.6	#N/A	#N/A	#N/A	10.07	12.19	25.55	(ad) but is juv!	6	#N/A	1	LS is an estimation. Tuber ischiadicum, iliaca crest, and pubic symphysis all unfused. GL and LS affected.	Rangifer tarandus fennicus	no	m
36	21270	University of Oulu	L	2020-02-17	fused	37.3	52.17	37.15	133.28	30.91	16.06	7.5	80.79	26.2	15.4	15.3	107.19	13.32	13.54	31.49	#N/A	6	#N/A	1	#N/A	Rangifer tarandus fennicus	no	m
37	24047	University of Oulu	R	#N/A	fused	35.7	52.69	36.71	120.08	27.47	15.55	7	75.7	23.8	15.2	#N/A	#N/A	11.32	17.39	32.34	14.5	6	#N/A	1	GBTi and SBl are estimations.	Rangifer tarandus fennicus	no	m
39	21242	University of Oulu	L	#N/A	unfused	#N/A	55.1	36.26	#N/A	25.93	13.36	6.5	59.56	#N/A	#N/A	#N/A	#N/A	9.5	14.16	23.97	#N/A	6	#N/A	1	Tuber ischiadicum, iliaca crest, and pubic symphysis all unfused. GL and LS are affected.	Rangifer tarandus fennicus	no	m
40	18874	University of Oulu	L	2020-02-17	fused	30.4	46.92	33.14	104.5	25.13	11.82	6.2	70.55	21.5	14.9	15.4	103.08	10.71	4.73	26.79	#N/A	7	#N/A	1	#N/A	Rangifer tarandus fennicus	no	f
41	5371	University of Oulu	R	2020-02-17	fused	27.5	40.29	30.26	90	21.37	11.44	5.6	64.07	#N/A	12.1	11.1	80.05	7.41	8.43	13.61	#N/A	3	#N/A	1	GBTc is an estimation.	Rangifer tarandus tarandus	no	f
42	24048	University of Oulu	L	2020-02-17	fused	29.3	47.64	33.9	97.83	22.92	11.65	5.9	69.17	21.3	13.4	#N/A	91.56	9.12	8.12	16.54	6.5	7	#N/A	1	GBTi is an estimation.	Rangifer tarandus fennicus	no	f
43	22073	University of Oulu	L	2020-02-17	fused	31.5	46.99	31.85	107.64	23.5	12.47	6.3	71.55	20.7	14.1	13.3	91.55	7.51	10.28	12.17	ad	7	#N/A	1	#N/A	Rangifer tarandus fennicus	no	f
44	18877	University of Oulu	R	2020-02-17	fused	30.3	46.95	30.88	101.65	24	12.3	6	68.19	21.5	12.3	13.7	86.51	8.57	7.37	15.72	#N/A	7	#N/A	1	#N/A	Rangifer tarandus fennicus	no	f
45	22069	University of Oulu	R	2020-02-17	fused	29.8	47.6	29.78	97.61	25.23	12.24	6.2	67.68	22.6	13.7	13.8	91.79	9.42	9.21	16.49	#N/A	7	#N/A	1	#N/A	Rangifer tarandus fennicus	no	f
46	24973	University of Oulu	R	2020-02-17	fused	32	43.82	30.79	107.53	25.48	17.52	7	70.03	24.8	13.4	14.6	100.63	9.71	10.21	23.57	ad	6	#N/A	1	#N/A	Rangifer tarandus fennicus	no	m
47	24050	University of Oulu	L	2020-02-17	fused	33.9	47.58	35.68	117.86	26.64	16.09	7.1	77.44	25	13.9	14.4	93.34	10.55	12.99	29.32	ad	6	#N/A	1	#N/A	Rangifer tarandus fennicus	no	m
48	18604	University of Oulu	L	2020-02-17	fused	30.8	46.36	33.68	102.87	27.08	14.71	7.3	62.03	22.8	14.4	14.6	95.26	10.11	11.19	16.58	ad	7	#N/A	1	LA measurement is estimation because some lipping going on.	Rangifer tarandus fennicus	no	f
49	23944	University of Oulu	L	2020-02-17	fused	33.6	56.04	37.54	117.53	32.57	16.24	8	68.81	27.1	16.1	17.6	120	14.22	15.25	39.72	ad	6	#N/A	1	#N/A	Rangifer tarandus fennicus	no	m
50	Tu	University of Oulu	R	2020-02-17	fused	31.4	44.38	31.08	102.2	27.54	14.33	6.8	67.17	24	13.9	13.6	92.4	#N/A	11.45	19.14	8	1	3years	1	#N/A	Rangifer tarandus tarandus	yes	m
51	27597	University of Oulu	R	2020-02-17	fused	33.1	49.94	35.55	118.19	30.79	17.55	7.7	68.8	25.6	14.9	15.5	106.29	13.27	11.92	34.86	8.5	6	#N/A	1	#N/A	Rangifer tarandus fennicus	no	m
52	13054	University of Oulu	R	#N/A	fused	#N/A	54.34	35.7	129.71	28.92	14.58	7.2	79.51	#N/A	15.3	#N/A	96.82	12.18	13.21	23.74	ad	6	#N/A	1	GL, GBTc and GBTi are estimations.	Rangifer tarandus fennicus	no	m
53	16816	University of Oulu	L	#N/A	partly fused	#N/A	51.24	34.56	#N/A	27.44	15.46	7	71.68	21.9	14.6	14.6	103.48	10.61	11.59	25.08	ad	6	#N/A	1	Iliaca crest and tuber ischiadicum unfused. Pubic symphysis fused. GL and LS affected.	Rangifer tarandus fennicus	no	m
54	27029	University of Oulu	L	#N/A	partly unfused	#N/A	50.29	35.23	120.51	28.77	15.67	7.3	76.84	#N/A	#N/A	#N/A	#N/A	10.37	10.07	24.99	ad	6	#N/A	1	Iliaca crest unfused, tuber ischiadicum and pubis symphysis fused. GL affected.	Rangifer tarandus fennicus	no	m
55	18602	University of Oulu	L	#N/A	partly unfused	#N/A	41.23	29.19	93.82	22.11	12.63	5.7	61.91	#N/A	#N/A	#N/A	#N/A	6.98	8.44	15	#N/A	3	#N/A	1	Iliaca crest fused. Tuber ischiadicum and pubic symphysis fused. GL affected.	Rangifer tarandus tarandus	no	f
57	26525	University of Oulu	L	#N/A	partly fused	#N/A	40.57	29.74	92.23	21.62	11.42	5.5	65.98	#N/A	#N/A	#N/A	#N/A	5.28	7.24	8.39	#N/A	3	#N/A	1	Iliaca crest unfused, tuber ischiadicum and pybic symphysis fused. GL affected.	Rangifer tarandus tarandus	no	f
61	B.M. 444	University Museum of Bergen	L	#N/A	Fully fused	29.2	46.08	37.06	102.68	24.31	13.81	6.3	68.95	21	13.8	11.7	83.65	9	11.87	19.32	#N/A	2	#N/A	1	Don't know about castration	Rangifer tarandus tarandus	no	m	Domestic	Finnmark	Finnmark	1869
62	B.M. 4602	University Museum of Bergen	L	#N/A	partly fused	24.5	41.96	31.18	#N/A	20.16	12.36	5.5	57	#N/A	#N/A	#N/A	#N/A	6.88	4.81	13.7	#N/A	5	#N/A	1	Symphasis not, rest yes	Rangifer tarandus tarandus wild	no	f	Wild	Uvdal	Buskerud	1948
63	B. 1857	University Museum of Bergen	L	#N/A	partly fused	24.1	40.54	30.56	#N/A	19.56	11.76	5.2	54.05	#N/A	#N/A	#N/A	#N/A	7.13	6.73	9	#N/A	5	#N/A	1	Symphasis not fused	Rangifer tarandus tarandus wild	no	f	Wild	Uvdal	Buskerud	1970
64	B. 1858	University Museum of Bergen	L	#N/A	Fully fused	25.1	38.74	32.75	89.78	20.71	10.92	5.2	54.43	17.2	11.7	11.1	74.67	7.07	7.64	8.67	#N/A	5	#N/A	1	#N/A	Rangifer tarandus tarandus wild	no	f	Wild	Uvdal	Buskerud	1970
65	B. 2077	University Museum of Bergen	R	#N/A	unfused	#N/A	39.32	31.26	#N/A	20.23	9.08	5	58.79	#N/A	#N/A	#N/A	#N/A	6.85	4.43	8.38	#N/A	5	#N/A	1	Iliaca crest not fused, so GL affected. Symphasis not fused.	Rangifer tarandus tarandus wild	no	f	Wild	Høgahe	Hordaland	1970
66	B. 8486	University Museum of Bergen	R	#N/A	partly fused	25.6	41.36	34.52	78.59	20.3	12.37	5.2	57.43	57.6	12.3	11.5	80.42	6.58	5	9.23	#N/A	3	#N/A	1	Symphasis fused.	Rangifer tarandus tarandus	no	f	Probably domestic	Svarthøy	Oppland	2006
67	B. 8488	University Museum of Bergen	R	#N/A	unfused	#N/A	43.05	35.17	#N/A	23.27	13.06	6	57.93	#N/A	#N/A	#N/A	#N/A	6.8	3.81	9.74	#N/A	3	#N/A	1	Iliaca crest not fused, so GL affected. Symphasis not fused.	Rangifer tarandus tarandus	no	f	Probably domestic	Svarthøy	Oppland	2006
68	B. 1866	University Museum of Bergen	L	#N/A	unfused	#N/A	38.4	27.67	#N/A	19.69	10.22	5	53.96	#N/A	#N/A	#N/A	#N/A	7.25	4.16	8.93	#N/A	5	#N/A	1	Iliaca crest, symphasis, and ischiadicium not fused. GL affected.	Rangifer tarandus tarandus wild	no	f	Wild	Halstjørnberget	Buskerud	1970
69	B. 1862	University Museum of Bergen	L	#N/A	fused	24.5	38.33	29.21	80.6	10.43	12.03	5	55.21	19.4	12.1	10.1	69.17	6.99	6.27	10.48	#N/A	5	#N/A	1	#N/A	Rangifer tarandus tarandus wild	no	f	Wild	Halstjørnberget	Buskerud	1970
70	B. 2385	University Museum of Bergen	L	#N/A	fused	27.3	43.55	34.24	89.51	24.81	12.97	6.4	63.64	17.8	13.4	12.2	89.4	7.82	8.3	12.52	#N/A	5	#N/A	1	#N/A	Rangifer tarandus tarandus wild	no	f	Wild	Tråastølen	Hordaland	1975
71	B. 1867	University Museum of Bergen	L	#N/A	fused	24.7	39.62	29.68	85.32	21.12	13.01	5.6	59.54	19.2	12.3	11.9	81.55	5.6	4.73	12.26	#N/A	5	#N/A	1	#N/A	Rangifer tarandus tarandus wild	no	f	Wild	Halstjørnberget	Buskerud	1970
72	B. 2072	University Museum of Bergen	L	#N/A	fused	26.1	38.63	30.59	82.73	20.05	12.15	5.4	59.49	18.7	12.3	11.2	78.63	6.77	4.73	11.31	#N/A	5	#N/A	1	#N/A	Rangifer tarandus tarandus wild	no	f	Wild	Høgahe	Hordaland	1970
73	B. 2587	University Museum of Bergen	L	#N/A	unfused	#N/A	42.98	33.91	#N/A	24.24	17.06	6.5	68	#N/A	#N/A	#N/A	#N/A	7.93	8.8	18.35	#N/A	4	#N/A	1	Iliaca crest, symphasis, and ischiadicium not fused. GL affected.	Rangifer tarandus tarandus wild	no	m	Wild	#N/A	Hordaland	1976
74	B. 2074	University Museum of Bergen	L	#N/A	unfused	24.4	39.58	30.02	#N/A	20.09	11.75	5.4	59.3	#N/A	#N/A	#N/A	#N/A	6.04	5.96	9.26	#N/A	5	#N/A	1	Iliaca crest and pubic symphasis unfused.	Rangifer tarandus tarandus wild	no	f	Wild	Høgahe	Hordaland	1970
75	B. 2084	University Museum of Bergen	L	#N/A	unfused	25.6	38.32	29.99	#N/A	20.3	11.27	5.4	55.38	#N/A	#N/A	#N/A	#N/A	5.75	5.02	10.25	#N/A	5	#N/A	1	Iliaca crest and pubic symphasis unfused.	Rangifer tarandus tarandus wild	no	f	Wild	Høgahe	Hordaland	1970
76	B. 1864	University Museum of Bergen	L	#N/A	partly fused	25.7	40.5	31.1	#N/A	21.54	12.12	5.5	58.01	#N/A	#N/A	#N/A	#N/A	8.1	6.2	#N/A	#N/A	5	#N/A	1	Iliaca crest unfused.	Rangifer tarandus tarandus wild	no	f	Wild	Halstjørnberget	Buskerud	1970
77	34595	Natural History Museum Oslo	L	#N/A	Iliac crest and pubic symphisis not fused		41.38	30.28	#N/A	19.14	10.48	4.9	56.54	#N/A	#N/A	#N/A	#N/A	7.68	4.7	14.3	ad	5	#N/A	1	#N/A	Rangifer tarandus tarandus wild	no	f	prob wild	Hjerkinnshø	Oppland, Dovre	1965-03-24
78	34610	Natural History Museum Oslo	R	#N/A	Iliac crest and pubic symphisis not fused		36.66	27.7	#N/A	18.66	12.49	5	56.66	#N/A	#N/A	#N/A	#N/A	7.57	5.36	15.95	3,5 år	5	#N/A	1	#N/A	Rangifer tarandus tarandus wild	no	f	prob wild	Hjerkinnshø	Oppland, Dovre	1965-03-25
79	31230	Natural History Museum Oslo	L	#N/A	#N/A	28.9	43.76	30.3	97.49	25.3	14.76	6.5	62.12	22.8	14	13	93.25	8.5	9.29	22.07	stort gevir	4	#N/A	1	#N/A	Rangifer tarandus tarandus wild	no	m	wild	Grisungknatten, 511	Oppland, Dovre	1950-12-28

## Sheet: Radioulna
	Specimen	Collection	Side	Date	raduln_GL	rad_PL	rad_Bp	rad_BFp	rad_CD	raduln_Bd	rad_SD	rad_SDD	rad_Dd	rad_Dp	uln_LO	uln_SDO	Age	Group	Age castration	Remarks	Amount	Subspecies	Castrated	Sex	Domestic/wild	Location	County	Year
1	2049	University of Oulu	L	#N/A	33.4	25.1	48.48	44.46	9.4	50.1	31.73	18.79	32.66	26.67	62.27	42.73	8	1	yes	#N/A	1	Rangifer tarandus tarandus	yes	m
2	Tu	University of Oulu	L	#N/A	32.3	25.1	46.67	44.6	8.2	45.57	27.09	17.68	31.64	27.12	64.83	39.79	8	1	3years	#N/A	1	Rangifer tarandus tarandus	yes	m
3	25853	University of Oulu	L	#N/A	34.9	26.5	48.68	47.96	9	48.54	28.69	18.74	34.15	28.16	68.19	43.21	5	2	#N/A	#N/A	1	Rangifer tarandus tarandus	no	m
4	2090	University of Oulu	L	#N/A	35	26.7	53.31	47.32	9.1	49.98	31.62	18.63	34.29	27.4	67.02	40.53	5	1	4y	#N/A	1	Rangifer tarandus tarandus	yes	m
5	2050	University of Oulu	R	#N/A	35.8	27.6	52.71	47.51	9.3	47.51	31.73	20.16	33.77	28.58	69.24	42.15	7	2	no	#N/A	1	Rangifer tarandus tarandus	no	m
6	2044	University of Oulu	L	#N/A	32.9	25.4	47.31	44.68	9.8	48.18	29.76	18.51	34.18	28.18	60.65	42.89	6	1	yes	#N/A	1	Rangifer tarandus tarandus	yes	m
7	2093	University of Oulu	R	#N/A	35.1	26.9	49.27	44.88	10.1	48.62	35.11	21.58	36.89	28.27	67.25	44.46	6	2	no	#N/A	1	Rangifer tarandus tarandus	no	m
8	2095	University of Oulu	L	#N/A	34.9	27.3	50.76	46.19	9.5	47.54	30.85	19.38	34.22	28.95	65.59	42.44	6	2	no	#N/A	1	Rangifer tarandus tarandus	no	m
9	2051	University of Oulu	R	#N/A	34.4	27.2	49.99	44.1	8.4	48.84	28.33	18.65	33.64	29.19	63.28	40.94	5	1	yes	#N/A	1	Rangifer tarandus tarandus	yes	m
11	2043	University of Oulu	L	#N/A	34.5	27	50.4	44.76	9.4	47.25	31.21	18.14	34.27	27.55	65.7	43.24	5	2	#N/A	#N/A	1	Rangifer tarandus tarandus	no	m
12	2046	University of Oulu	L	#N/A	35.2	27	51.28	47.1	9	50.01	30.36	18.01	35.89	29.29	66.99	45.04	5 but juv?	2	no	5 but juvenile?	1	Rangifer tarandus tarandus	no	m
13	2689	University of Oulu	R	#N/A	35.3	27.2	52.16	46.34	8.7	47.93	28.65	17.85	31.82	29.71	64.09	40.86	6	1	4years	#N/A	1	Rangifer tarandus tarandus	yes	m
14	2688	University of Oulu	L	#N/A	34.3	26.4	52.39	46.32	9.4	50.55	32.9	19.1	35.06	28.57	63.92	42.46	6	1	4v	#N/A	1	Rangifer tarandus tarandus	yes	m
15	2047	University of Oulu	R	#N/A	32.6	25.6	45.14	41.56	7.9	42.72	25.21	16.21	29.81	26.29	59.99	36.11	4	1	yes	#N/A	1	Rangifer tarandus tarandus	yes	m
16	2048	University of Oulu	R	#N/A	33.3	26.2	48.52	44.73	8.1	44.66	26.14	16.71	32.49	28.46	62.45	40.78	5	1	yes	#N/A	1	Rangifer tarandus tarandus	yes	m
17	27829	University of Oulu	L	#N/A	30.4	23.5	44.26	41.14	7.4	41.8	23.79	16.81	28.11	24.45	53.8	37.4	6	3	#N/A	#N/A	1	Rangifer tarandus tarandus	no	f
18	28452	University of Oulu	R	#N/A	30.7	24	42.97	39.45	7.1	39.79	22.3	15.39	29.64	24.91	53.46	34.78	ad	3	#N/A	#N/A	1	Rangifer tarandus tarandus	no	f
19	24048	University of Oulu	L	2019-09-23	34.7	27.1	47.32	43.56	6.9	43.14	23.47	17.7	31.41	25.35	59.07	35.61	6.5	7	#N/A	#N/A	1	Rangifer tarandus fennicus	no	f
20	12758	University of Oulu	R	2019-09-23	31	24	44.02	41.23	6.8	40.46	21.18	18.83	30.42	24.47	57.1	35.44	ad	3	#N/A	#N/A	1	Rangifer tarandus tarandus	no	f
21	9638	University of Oulu	L	2019-09-23	39.8	30.8	55.59	48.75	9.2	50.11	30.32	22.52	36.32	32.35	76.78	44.27	ad	6	#N/A	Lipping going on, Dp affected.	1	Rangifer tarandus fennicus	no	m
22	32327	University of Oulu	R	2019-09-23	32.2	25.5	42.75	39.58	6.6	39.75	19.7	18.46	29.04	24.94	56.86	34.25	ad	7	#N/A	#N/A	1	Rangifer tarandus fennicus	no	f
23	12570	University of Oulu	R	2019-09-23	28.9	22.5	39.71	37.62	6.7	37.15	20.7	17.84	27.05	23.65	50.95	32.2	#N/A	3	#N/A	#N/A	1	Rangifer tarandus tarandus	no	f
24	18603	University of Oulu	R	2019-09-23	29.3	22.9	44.52	41.03	6.6	40.08	19.85	19.42	28.83	25	50.52	36.58	ad	3	#N/A	#N/A	1	Rangifer tarandus tarandus	no	f
25	23942	University of Oulu	R	2019-09-23	36.2	28.4	48.31	44.79	7.4	43.02	23.27	20.42	31.01	26.71	60.96	38.18	ad	7	#N/A	#N/A	1	Rangifer tarandus fennicus	no	f
26	26685	University of Oulu	L	2019-09-23	29.7	23.2	43.77	41.44	6.7	40.84	21.42	18.86	29.33	25.03	54	33.09	ad	3	#N/A	#N/A	1	Rangifer tarandus tarandus	no	f
27	24047	University of Oulu	L	2019-09-23	37.9	29.2	53.92	47.95	9.3	53.24	29.35	25.66	36.47	30.55	73.41	44.71	14.5	6	#N/A	#N/A	1	Rangifer tarandus fennicus	no	m
28	27854	University of Oulu	L	2019-09-23	29.4	22.7	43.72	39.89	6.6	39.77	20.81	18.16	28.95	24.34	52.74	35.82	#N/A	3	#N/A	#N/A	1	Rangifer tarandus tarandus	no	f
29	21268	University of Oulu	R	2019-09-23	40.5	30.9	55.58	49.52	10.1	51.59	33.59	26.25	39.87	31.36	78.12	45.26	ad	6	#N/A	#N/A	1	Rangifer tarandus fennicus	no	m
30	21273	University of Oulu	R	2019-09-23	34.1	27.2	46.58	42.22	7	41.17	21.54	19.29	28.84	25.54	56.78	36.83	ad	7	#N/A	#N/A	1	Rangifer tarandus fennicus	no	f
31	16818	University of Oulu	L	2019-09-23	34.9	27.7	47.62	42.33	7.4	44.45	23.06	19.7	31.5	26.2	56.63	38.01	ad	7	#N/A	#N/A	1	Rangifer tarandus fennicus	no	f
32	24101	University of Oulu	R	2019-09-23	38.1	29.8	52.65	46.53	9.8	52.32	32.61	24.72	35.25	29.61	68.97	47.36	ad	6	#N/A	Individual a bit pathological. Lipping and polishing. Bd affected.	1	Rangifer tarandus fennicus	no	m
33	12394	University of Oulu	L	2019-09-23	38.8	30.3	51.57	46.19	9.3	51.52	30.78	23.61	36.19	30.18	70.94	45.3	ad	6	#N/A	#N/A	1	Rangifer tarandus fennicus	no	m
34	10364	University of Oulu	L	2019-09-23	34.7	27	48.16	44.21	6.9	47.87	22.53	17.35	29.88	27.7	58.92	35.71	#N/A	7	#N/A	#N/A	1	Rangifer tarandus fennicus	no	f
35	21261	University of Oulu	L	2019-09-23	34.3	27.1	47.88	45.44	8.1	47.7	23.28	21.07	33.11	27.84	57.54	38.64	ad	7	#N/A	#N/A	1	Rangifer tarandus fennicus	no	f
36	11046	University of Oulu	R	2019-09-23	40.3	31.6	55.73	50.62	9.9	55.56	32.86	26.86	39.89	32.84	74.12	50.26	ad	6	#N/A	#N/A	1	Rangifer tarandus fennicus	no	m
37	13054	University of Oulu	L	2019-09-23	40.1	30.8	53.75	48.12	9.1	53.73	29.61	24.41	34.35	29.92	72.66	43.29	ad	6	#N/A	#N/A	1	Rangifer tarandus fennicus	no	m
38	21274	University of Oulu	L	#N/A	37.4	29.6	53.51	47.98	9.9	50.05	30.4	27.07	35.8	30.28	70.23	45.07	ad	6	#N/A	#N/A	1	Rangifer tarandus fennicus	no	m
39	21232	University of Oulu	L	#N/A	34.7	27.8	47.34	43.19	7.2	42.56	21.96	21.03	31.23	27.26	58.02	37.62	#N/A	7	#N/A	#N/A	1	Rangifer tarandus fennicus	no	f
40	16816	University of Oulu	L	#N/A	39.4	30.7	52.14	48.23	8.7	50.99	26.91	24.76	36.04	30.94	71.5	42.26	ad	6	#N/A	#N/A	1	Rangifer tarandus fennicus	no	m
41	21256	University of Oulu	L	#N/A	34.6	27.4	47.88	43.23	7.7	43.3	24.9	20.54	32.9	26.87	57.75	37.49	ad	7	#N/A	#N/A	1	Rangifer tarandus fennicus	no	f
42	22070	University of Oulu	R	#N/A	38	29.8	54	46.5	9.6	49.67	32.71	23.88	36.86	32.39	68.51	43.32	ad	6	#N/A	#N/A	1	Rangifer tarandus fennicus	no	m
43	21272	University of Oulu	L	#N/A	39.7	30.4	57.1	48.95	10.6	50.99	35.5	26.98	38.76	30.63	74.91	44.72	ad	6	#N/A	#N/A	1	Rangifer tarandus fennicus	no	m
44	23945	University of Oulu	R	#N/A	35.4	27.8	50.86	45.97	7	45.4	22.05	19.86	33.49	27.34	59.66	40.37	3	7	#N/A	#N/A	1	Rangifer tarandus fennicus	no	f
45	24050	University of Oulu	L	#N/A	39	30.6	51.97	47.13	9.8	48.25	30.6	27.73	36.47	29.38	66.66	43.22	ad	6	#N/A	Specimen has some porous bone in the distal part. So bit pathelogical, but don't think it influences the measurements.	1	Rangifer tarandus fennicus	no	m
48	12258	University of Oulu	L	#N/A	40.1	31.1	50.68	50.57	10.5	55.14	36.91	24.7	38.35	32.05	68.86	44.77	ad	6	#N/A	#N/A	1	Rangifer tarandus fennicus	no	m
49	22073	University of Oulu	R	#N/A	36.9	29.3	45.17	45.17	7.2	42.53	22.17	20.29	33.2	27.32	63.4	35.75	ad	7	#N/A	#N/A	1	Rangifer tarandus fennicus	no	f
50	27963	University of Oulu	R	#N/A	40.2	31.7	48.87	48.8	9.5	52.64	31.21	23.76	40.09	30.8	69.75	43.19	ad	6	#N/A	#N/A	1	Rangifer tarandus fennicus	no	m
51	18604	University of Oulu	L	#N/A	36.5	28.5	51.17	46.12	7.8	47.74	25.27	21.22	34.4	27.09	63.04	43.19	ad	7	#N/A	#N/A	1	Rangifer tarandus fennicus	no	f
52	18869	University of Oulu	R	#N/A	31.8	24.4	43.3	40.01	8.3	42.2	27.1	20.97	31.71	25.57	58.64	39.16	ad	6	#N/A	#N/A	1	Rangifer tarandus fennicus	no	m
53	21271	University of Oulu	R	#N/A	35.9	28.4	52.82	45.68	9.5	48.91	30.15	25.43	36.45	30.4	68.9	45.03	ad	6	#N/A	#N/A	1	Rangifer tarandus fennicus	no	m
54	27825	University of Oulu	R	#N/A	32.7	25.9	46.94	42.74	7.5	42.92	24.29	19.34	31.91	27.02	56.94	39.85	ad	7	#N/A	#N/A	1	Rangifer tarandus fennicus	no	f
56	18054	University of Oulu	L	#N/A	34.6	26.9	47.39	44.06	7.5	43.41	24.3	19.64	34.69	27.71	57.7	39.54	ad	7	#N/A	#N/A	1	Rangifer tarandus fennicus	no	f
57	27029	University of Oulu	R	#N/A	39	30.9	53.05	47.12	9.6	49.23	29.83	26.06	35.87	30.14	70.62	44.54	ad	6	#N/A	#N/A	1	Rangifer tarandus fennicus	no	m
58	22069	University of Oulu	L	#N/A	35.7	28.2	48.15	43.46	7.3	43.38	23.04	20.7	31.45	26.95	57.48	37.5	#N/A	7	#N/A	#N/A	1	Rangifer tarandus fennicus	no	f
59	21263	University of Oulu	L	#N/A	38.9	30.7	52.77	46.53	9.4	50.02	29.1	26.08	36.83	27.49	69.84	45.16	ad	6	#N/A	#N/A	1	Rangifer tarandus fennicus	no	m
60	24973	University of Oulu	R	#N/A	33.1	25.6	46.51	43.42	8.8	46.88	29.77	21.82	32.26	28.32	66.13	42	ad	6	#N/A	#N/A	1	Rangifer tarandus fennicus	no	m
61	27597	University of Oulu	L	#N/A	39	30.3	52.92	47.91	9.9	50.36	32.12	26.83	#N/A	29.89	66.79	44.66	8.5	6	#N/A	Pathological in the distal end. Because of this, the affected measurements are not taken.	1	Rangifer tarandus fennicus	no	m
62	27840	University of Oulu	L	#N/A	35.2	27.9	47.31	41.46	8.3	43.23	27.79	20.93	30.19	25.78	60.42	41.43	ad	7	#N/A	#N/A	1	Rangifer tarandus fennicus	no	f
63	17990	University of Oulu	R	#N/A	29.2	22.9	41.83	39.61	6.3	37.96	19.38	17.6	27.95	23.65	51.53	33.17	#N/A	#N/A	#N/A	#N/A	1	Rangifer tarandus tarandus	no	no
64	26385	University of Oulu	R	#N/A	29.9	23.5	42.3	39.3	6.5	39.54	20.94	17.04	29.06	23.84	54.71	35.36	#N/A	3	#N/A	#N/A	1	Rangifer tarandus tarandus	no	f
65	21270	University of Oulu	L	#N/A	40.3	31.1	56.38	51.01	10.1	52.13	34.03	24.77	36	30.51	71.56	36.34	#N/A	6	#N/A	#N/A	1	Rangifer tarandus fennicus	no	m
66	5371	University of Oulu	R	#N/A	30	23.3	38.61	38.11	7.2	38	23.41	18.77	24.52	23.59	53.23	34	#N/A	3	#N/A	#N/A	1	Rangifer tarandus tarandus	no	f
67	26525	University of Oulu	L	#N/A	29	22.2	42.59	40.65	6.8	38.89	22.33	18.32	27.05	23.72	52.89	33.73	#N/A	3	#N/A	#N/A	1	Rangifer tarandus tarandus	no	f
68	16815	University of Oulu	L	#N/A	37.8	30	51.58	49.16	8.2	45.87	25.4	22.75	34.74	29.77	61.04	42.55	#N/A	7	#N/A	#N/A	1	Rangifer tarandus fennicus	no	f
69	26386	University of Oulu	L	#N/A	30.7	23.9	41.39	39.02	6.6	39.47	21.95	17.42	27.96	23.8	52.63	36.6	#N/A	3	#N/A	#N/A	1	Rangifer tarandus tarandus	no	f
71	18602	University of Oulu	L	#N/A	29.6	23.2	41.93	39.33	6.8	39.47	22.45	17.7	27.59	24.39	53.15	34.69	#N/A	3	#N/A	#N/A	1	Rangifer tarandus tarandus	no	f
72	17988	University of Oulu	L	#N/A	30.1	23.5	42.61	39.97	6.3	38.65	20.23	17.38	28.56	24.63	52.29	34.87	#N/A	3	#N/A	#N/A	1	Rangifer tarandus tarandus	no	f
73	10365	University of Oulu	L	2019-09-23	39.2	30.1	54.7	48.52	9.8	54.74	31.03	26.08	38.97	30.2	70.92	47.56	#N/A	6	#N/A	#N/A	1	Rangifer tarandus fennicus	no	m
74	18877	University of Oulu	L	#N/A	32.8	26.1	48.75	45.57	7.1	46.08	21.3	20.84	31.09	27.92	55.43	33.63	#N/A	7	#N/A	#N/A	1	Rangifer tarandus fennicus	no	f
75	11846	University of Oulu	R	#N/A	39	30.3	54.73	49.2	9.8	49.89	32.77	25.46	35.23	30.8	74.01	45.17	#N/A	6	#N/A	#N/A	1	Rangifer tarandus fennicus	no	m
76	18874	University of Oulu	L	#N/A	34.6	27.7	47.45	45.26	7.5	42.92	23.35	19.85	32.12	26.92	59.15	37.28	#N/A	7	#N/A	#N/A	1	Rangifer tarandus fennicus	no	f
77	27819	University of Oulu	L	#N/A	35.2	28.5	46.61	43.35	6.7	42.32	21.18	19.87	32.02	27.58	58.79	36.59	>42-54	7	#N/A	#N/A	1	Rangifer tarandus fennicus	no	f
78	11113	University of Oulu	L	#N/A	37.3	30.3	48.95	46.43	7.6	46.09	24.27	20.87	31.65	28.82	62.31	37.42	#N/A	7	#N/A	#N/A	1	Rangifer tarandus fennicus	no	f
81	B.M. 444	University Museum of Bergen	R	#N/A	33.4	26	49.59	45.53	8.1	47.44	27.64	19.87	31.48	27.72	62.44	38.91	#N/A	2	#N/A	Fusion line visible. Don't know about castration. Probably not castrated	1	Rangifer tarandus tarandus	no	m	Domestic	Finnmark	Finnmark	1869
82	B.M. 4602	University Museum of Bergen	L	#N/A	27.3	21.3	40.12	38.33	6.1	38.56	20.59	15.78	26.36	23.73	49.95	30.89	#N/A	5	#N/A	Fusion line visible.	1	Rangifer tarandus tarandus wild	no	f	Wild	Uvdal	Buskerud	1948
83	B.M. 451	University Museum of Bergen	L	#N/A	29.5	23.5	42.65	40.59	7	39.89	22.7	17.33	27.33	24.37	52.72	36.21	#N/A	3	#N/A	#N/A	1	Rangifer tarandus tarandus	no	f	Domestic	Finnmark	Finnmark	1881
84	B. 1858	University Museum of Bergen	L	#N/A	27.2	21.6	39.48	37.02	5.8	37.04	18.33	15.72	23.5	23.45	48.58	33.14	#N/A	5	#N/A	#N/A	1	Rangifer tarandus tarandus wild	no	f	Wild	Uvdal	Buskerud	1970
85	B. 8486	University Museum of Bergen	L	#N/A	29	23	42.25	40.52	6.3	37.42	20.56	17.88	25.88	24.56	50.16	33.78	#N/A	3	#N/A	#N/A	1	Rangifer tarandus tarandus	no	f	Probably domestic	Svarthøy	Oppland	2006
86	B. 8488	University Museum of Bergen	R	#N/A	29.4	22.9	41.46	39.47	6.5	38.85	20.8	18.64	25.29	24.32	53.9	32.71	#N/A	3	#N/A	#N/A	1	Rangifer tarandus tarandus	no	f	Probably domestic	Svarthøy	Oppland	2006
87	B. 2077	University Museum of Bergen	L	#N/A	27.8	22	39.37	37.84	5.7	36.63	17.16	16.14	23.99	23.86	47.86	31.12	#N/A	5	#N/A	#N/A	1	Rangifer tarandus tarandus wild	no	f	Wild	Høgahe	Hordaland	1970
88	B. 1866	University Museum of Bergen	R	#N/A	25.8	20.6	38.03	36.67	6	36.33	19.5	16.33	26.35	23.23	47.69	30.62	#N/A	5	#N/A	#N/A	1	Rangifer tarandus tarandus wild	no	f	Wild	Halstjørnberget	Buskerud	1970
89	B. 1862	University Museum of Bergen	L	#N/A	27	21.5	39.88	36.85	6.1	37.9	20.04	16.54	25.45	22.84	50.79	32.05	#N/A	5	#N/A	#N/A	1	Rangifer tarandus tarandus wild	no	f	Wild	Halstjørnberget	Buskerud	1970
90	B. 2072	University Museum of Bergen	L	#N/A	27.7	22	40.14	37.38	6	37.45	18.52	16.77	24.8	22.45	52.38	32.92	#N/A	5	#N/A	#N/A	1	Rangifer tarandus tarandus wild	no	f	Wild	Høgahe	Hordaland	1970
91	B. 2385	University Museum of Bergen	R	#N/A	27.4	21.6	42.74	39.46	6.8	39.38	20.6	18.1	27.04	23.8	49.75	35.15	#N/A	5	#N/A	#N/A	1	Rangifer tarandus tarandus wild	no	f	Wild	Tråastølen	Hordaland	1975
92	B. 2587	University Museum of Bergen	L	#N/A	31.8	25	45.62	41.87	7.5	43.34	24.68	20.62	29.04	25.35	59.28	36.79	#N/A	4	#N/A	#N/A	1	Rangifer tarandus tarandus wild	no	m	Wild		Hordaland	1976
93	B. 2084	University Museum of Bergen	R	#N/A	26.7	21.1	39.3	35.59	6	36.94	19.53	15.54	24.6	22.55	47.05	31.45	#N/A	5	#N/A	#N/A	1	Rangifer tarandus tarandus wild	no	f	Wild	Høgahe	Hordaland	1970
94	B. 2074	University Museum of Bergen	L	#N/A	26.9	21.2	39.35	36.72	5.8	36.66	18.82	15.5	24.27	22.35	48.54	31.08	#N/A	5	#N/A	#N/A	1	Rangifer tarandus tarandus wild	no	f	Wild	Høgahe	Hordaland	1970
95	B. 2083	University Museum of Bergen	R	#N/A	26.4	20.9	39.45	36.75	5.7	38.98	19.04	15.19	24.67	23.28	48.04	32.67	#N/A	5	#N/A	#N/A	1	Rangifer tarandus tarandus wild	no	f	Wild	Høgahe	Hordaland	1970
96	B. 1864	University Museum of Bergen	L	#N/A	27.6	21.8	40.53	38.65	6.1	39.85	19.89	16.88	26.11	23.22	50.14	33.47	#N/A	5	#N/A	#N/A	1	Rangifer tarandus tarandus wild	no	f	Wild	Halstjørnberget	Buskerud	1970
106	34595	Natural History Museum Oslo	L	#N/A	28.2	23.1	44.67	31.34	5.5	38.52	18.04	14.01	25.37	24.22	50.59	34.79	ad	5		#N/A	1	Rangifer tarandus tarandus wild	no	f	prob wild	Hjerkinnshø	Oppland, Dovre	1965-03-24	Norway
107	34610	Natural History Museum Oslo	R	#N/A	28.6	22.5	40.92	37.35	5.7	37.21	19.07	12.5	26.14	23.26	53.26	30.01	3,5 år	5		#N/A	1	Rangifer tarandus tarandus wild	no	f	prob wild	Hjerkinnshø	Oppland, Dovre	1965-03-25	Norway
108	31230	Natural History Museum Oslo	L	#N/A	32.6	24.5	46.98	41.78	7.7	44.78	26.65	16.94	31.65	25.31	65.04	36.54	stort gevir	4		#N/A	1	Rangifer tarandus tarandus wild	no	m	prob wild	Grisungknatten, 511	Oppland, Dovre	1950-12-28	Norway

## Sheet: Tibia
	Specimen	Side	Collection	Date	tib_GL	tib_Ll	tib_SD	tib_SDD	tib_CD	tib_Bd	tib_Dd	tib_Dp	tib_PL	tib_BFp	tib_BFd	Age	Group	Age castration	Remarks	Amount	Subspecies	Castrated	Sex	Domestic/wild	Location	County	Year
1	21275	R	University of Oulu	#N/A	30.4	28.4	22.86	17.66	6.6	38.82	31.22	6.1	29.1	58.63	27.81	#N/A	3	#N/A	#N/A	1	Rangifer tarandus tarandus	no	f
2	9838	R	University of Oulu	#N/A	37	35.3	22.6	17.6	6.6	41.27	33.91	7	35.6	62.63	30.26	#N/A	7	#N/A	#N/A	1	Rangifer tarandus fennicus	no	f
3	2048	R	University of Oulu	#N/A	32.1	30.3	25.71	18.1	7.2	42.63	32.56	6.8	30.8	63.24	30.26	5	1	yes	#N/A	1	Rangifer tarandus tarandus	yes	m
4	24050	L	University of Oulu	#N/A	39	36.7	28.19	21.53	8.1	46	35.68	7.7	37.4	66.96	31.38	ad	6	#N/A	#N/A	1	Rangifer tarandus fennicus	no	m
5	2047	R	University of Oulu	#N/A	32	30.1	25.4	18.78	7.2	39.84	31.73	6.4	30.7	60.2	29.51	4	1	yes	#N/A	1	Rangifer tarandus tarandus	yes	m
6	12258	R	University of Oulu	#N/A	40.2	38	31.45	23.62	9.2	48.61	37.52	7.8	38.6	70.07	32.66	ad	6	#N/A	#N/A	1	Rangifer tarandus fennicus	no	m
7	2050	L	University of Oulu	#N/A	35.2	33.2	29.55	21.39	8.5	45.09	35.92	7.1	33.6	66.14	32.29	7	2	no	#N/A	1	Rangifer tarandus tarandus	no	m
9	14070	L	University of Oulu	#N/A	36.1	34.3	24.21	18.73	7	43.25	32.53	7	34.8	64.15	30.32	#N/A	7	#N/A	#N/A	1	Rangifer tarandus fennicus	no	f
10	22070	R	University of Oulu	#N/A	37.6	35.8	28.37	21.44	8.2	47.77	36.58	7.3	36.5	68.61	34.35	ad	6	#N/A	#N/A	1	Rangifer tarandus fennicus	no	m
11	18054	L	University of Oulu	#N/A	34.5	32.5	23.87	18.2	7	42.68	33.09	6.7	33.2	63.34	32.42	ad	7	#N/A	#N/A	1	Rangifer tarandus fennicus	no	f
12	16816	R	University of Oulu	#N/A	39.9	37.8	26.65	20.4	7.8	47.26	35.96	7.6	38.4	68.4	33.75	ad	6	#N/A	#N/A	1	Rangifer tarandus fennicus	no	m
13	2049	L	University of Oulu	#N/A	32.4	30.3	29.72	20.28	8.3	43.54	32.46	7	31.2	63.52	30.94	8	1	yes	#N/A	1	Rangifer tarandus tarandus	yes	m
14	12394	L	University of Oulu	#N/A	38.3	36	29.66	21.71	8.5	45.28	36.02	7.5	36.9	66.29	31.82	ad	6	#N/A	#N/A	1	Rangifer tarandus fennicus	no	m
15	18603	L	University of Oulu	#N/A	29.6	27.7	19.83	17.04	6	38.88	31.95	6.2	28.4	58.54	29.95	ad	3	#N/A	#N/A	1	Rangifer tarandus tarandus	no	f
16	16818	L	University of Oulu	#N/A	38.1	35.3	24.01	18.22	7.1	45.42	34.09	6.7	34.8	63.29	30.4	ad	7	#N/A	#N/A	1	Rangifer tarandus fennicus	no	f
17	13674	L	University of Oulu	#N/A	33	30.9	21.14	17.67	6.4	40.37	33.65	6.3	31.7	59.51	28.88	2	7	#N/A	#N/A	1	Rangifer tarandus fennicus	no	f
18	11846	L	University of Oulu	#N/A	38.5	36.2	29.08	20.85	8.4	48.95	34.24	7.6	36.8	69	32.05	#N/A	6	#N/A	#N/A	1	Rangifer tarandus fennicus	no	m
19	2046	L	University of Oulu	#N/A	33.8	31.7	28.47	21.32	8.1	45.5	36.98	7.3	32.5	65.77	33.75	5 but juv?	2	no	#N/A	1	Rangifer tarandus tarandus	no	m
20	16815	R	University of Oulu	#N/A	38.3	36.1	26.33	21.36	7.8	46.59	36.93	7.5	37	67.14	33.25	#N/A	7	#N/A	#N/A	1	Rangifer tarandus fennicus	no	f
21	27963	R	University of Oulu	#N/A	39.4	37.6	31.05	21.48	8.7	48.38	37.77	7.9	38	70.39	33.19	ad	6	#N/A	#N/A	1	Rangifer tarandus fennicus	no	m
22	2689	R	University of Oulu	#N/A	34.7	32.4	25.97	20.76	7.6	44.38	35.07	7.5	33.4	67.12	31.99	6	1	4years	#N/A	1	Rangifer tarandus tarandus	yes	m
23	26685	L	University of Oulu	#N/A	29.6	27.8	22.32	16.89	6.3	38.97	32	6.2	28.4	58.19	29.09	ad	3	#N/A	#N/A	1	Rangifer tarandus tarandus	no	f
24	11113	R	University of Oulu	#N/A	38.3	36.5	24.8	19.25	7.3	44.34	34.84	7.2	37	63.36	32.84	#N/A	7	#N/A	#N/A	1	Rangifer tarandus fennicus	no	f
25	Tu	L	University of Oulu	#N/A	31.4	29.2	25.27	19.34	7.3	41.99	33.5	6.4	30.1	62.23	31.3	8	1	3years	#N/A	1	Rangifer tarandus tarandus	yes	m
26	9638	L	University of Oulu	#N/A	40.2	39.9	28.94	22.21	8.4	49.35	37.56	7.8	39	67.03	30.76	ad	6	#N/A	#N/A	1	Rangifer tarandus fennicus	no	m
27	2043	L	University of Oulu	#N/A	33.4	31.4	27.81	21.46	8.1	43.25	33.57	6.9	32.2	66.38	31.04	5	2	#N/A	#N/A	1	Rangifer tarandus tarandus	no	m
28	2093	R	University of Oulu	#N/A	33.9	31.9	30.74	21.04	8.7	42.73	34.49	7.5	32.5	67.22	31.34	6	2	no	#N/A	1	Rangifer tarandus tarandus	no	m
29	2044	R	University of Oulu	#N/A	33	31.1	28.49	19.98	8	42.49	35.22	7.2	31.6	65.33	32.52	6	1	yes	#N/A	1	Rangifer tarandus tarandus	yes	m
30	11046	L	University of Oulu	#N/A	41	39.1	28.9	23.11	8.6	49.49	38.4	8	39.3	71.66	34.2	ad	6	#N/A	#N/A	1	Rangifer tarandus fennicus	no	m
31	2090	L	University of Oulu	#N/A	33.6	31.4	28.46	21.19	8.1	45.95	36.36	7.1	32.1	67.06	32.81	5	1	4y	#N/A	1	Rangifer tarandus tarandus	yes	m
32	2095	L	University of Oulu	#N/A	34.3	31.8	30.13	21.15	8.3	44.77	35.43	7.3	32.6	68.54	32.12	6	2	no	#N/A	1	Rangifer tarandus tarandus	no	m
33	28452	R	University of Oulu	#N/A	30.3	28.5	22.05	18.31	6.7	38.39	30.92	6.5	29	58.3	28.42	ad	3	#N/A	#N/A	1	Rangifer tarandus tarandus	no	f
34	2688	L	University of Oulu	#N/A	33.7	31.8	28.68	20.57	8.3	44.43	35.62	7.1	32.4	65.88	31.46	6	1	4v	#N/A	1	Rangifer tarandus tarandus	yes	m
35	26382	L	University of Oulu	#N/A	30.9	28.9	21.97	18.48	6.5	39.83	33.44	6.1	29.7	59.52	28.89	#N/A	3	#N/A	Zoo	1	Rangifer tarandus tarandus	no	f
38	26525	L	University of Oulu	#N/A	27.7	25.8	23.27	16.76	6.6	39.39	31.7	5.8	26.6	56.1	27.68	#N/A	3	#N/A	Zoo	1	Rangifer tarandus tarandus	no	f
39	27840	L	University of Oulu	#N/A	35.6	33.4	26.01	19.07	7.5	41.7	34.18	6.6	34.2	60.12	29.7	ad	7	#N/A	#N/A	1	Rangifer tarandus fennicus	no	f
42	27825	L	University of Oulu	#N/A	33.4	31.4	24.85	18.35	7	42.47	34.7	6.6	32	62.01	31.08	ad	7	#N/A	#N/A	1	Rangifer tarandus fennicus	no	f
43	26385	R	University of Oulu	#N/A	28.6	26.9	20.26	16.97	6.1	37.35	30.37	6	27.4	58.98	27.83	#N/A	3	#N/A	Zoo	1	Rangifer tarandus tarandus	no	f
44	21261	L	University of Oulu	#N/A	34.5	32.1	24.69	19.15	7.2	42.65	34.63	6.3	33.1	64.42	30.35	ad	7	#N/A	#N/A	1	Rangifer tarandus fennicus	no	f
45	Nimeton	L	University of Oulu	#N/A	39.5	37.2	27.9	21.41	8.1	44.05	36.25	7.6	38.1	68.72	33.23	#N/A	6	#N/A	Species really not sure	1	Rangifer tarandus fennicus	no	m
46	32327	R	University of Oulu	#N/A	22.7	30.7	19.79	17.72	6.4	39.63	39.51	6	31.3	59.33	28.89	ad	7	#N/A	#N/A	1	Rangifer tarandus fennicus	no	f
47	21256	L	University of Oulu	2019-12-15	35.4	33.4	22.27	19.88	7	42.38	34.42	7.1	34.2	63.87	30.11	ad	7	#N/A	#N/A	1	Rangifer tarandus fennicus	no	f
48	10365	R	University of Oulu	2019-12-15	29.8	37.5	29.79	21.19	8.5	51.68	39.54	8.2	38.2	71.8	36.45	#N/A	6	#N/A	#N/A	1	Rangifer tarandus fennicus	no	m
49	18877	R	University of Oulu	2019-12-15	33.7	31.7	21.8	20.25	6.9	41.88	34.3	7	32.4	61.45	30.67	#N/A	7	#N/A	#N/A	1	Rangifer tarandus fennicus	no	f
50	18604	R	University of Oulu	2019-12-15	36.4	34.3	23.91	20.12	7.3	44.08	34.78	7.3	35	67.3	30.32	ad	7	#N/A	#N/A	1	Rangifer tarandus fennicus	no	f
52	25853	L	University of Oulu	2019-12-15	33.1	30.6	26.59	19.64	7.7	44.16	34.99	7	31.8	65.21	32.46	5	2	#N/A	#N/A	1	Rangifer tarandus tarandus	no	m
53	26386	L	University of Oulu	2019-12-15	30.2	28.7	20.47	17.73	6.1	37.74	31.13	5.7	29.2	57.37	27.46	#N/A	3	#N/A	Zoo	1	Rangifer tarandus tarandus	no	f
54	23944	L	University of Oulu	2019-12-15	39.3	37.3	27.36	22.54	8.3	48.11	39.14	8	38.2	72.42	34.411	ad	6	#N/A	BFp affected by lipping	1	Rangifer tarandus fennicus	no	m
55	10364	R	University of Oulu	2019-12-15	34.5	32.6	22.55	19.78	7	43.32	33.67	7.4	33.2	62.49	30.85	#N/A	7	#N/A	#N/A	1	Rangifer tarandus fennicus	no	f
56	21271	R	University of Oulu	2019-12-15	36.8	34.4	27.39	21.9	8.1	46.59	37.94	8	35.4	67.98	33.68	ad	6	#N/A	#N/A	1	Rangifer tarandus fennicus	no	m
58	2051	L	University of Oulu	2019-12-15	33.7	31.4	26.37	20.88	7.7	42.82	37.41	7	32.4	65.26	32.35	5	1	yes	#N/A	1	Rangifer tarandus tarandus	yes	m
59	27829	R	University of Oulu	2019-12-15	29.9	28.3	23.32	18.59	6.8	39.72	31.73	6.3	28.7	59.05	29.11	6	3	#N/A	#N/A	1	Rangifer tarandus tarandus	no	f
60	21232	R	University of Oulu	2019-12-15	36	34.1	22.43	18.2	6.7	42.75	34.77	7	34.6	65.54	29.39	#N/A	7	#N/A	#N/A	1	Rangifer tarandus fennicus	no	f
62	18874	R	University of Oulu	2019-12-15	35.6	33.2	22.83	19.18	7	42.61	32.08	6.8	34.2	63.68	31.58	#N/A	7	#N/A	#N/A	1	Rangifer tarandus fennicus	no	f
63	21263	R	University of Oulu	2019-12-15	40.4	38.3	26.95	22.37	8.2	46.07	37.17	7.5	39	68.82	32.91	ad	6	#N/A	#N/A	1	Rangifer tarandus fennicus	no	m
64	5371	R	University of Oulu	2019-12-15	29.9	28.3	21.21	17.93	6.4	38.2	29.89	6	28.8	54.34	27.71	#N/A	3	#N/A	#N/A	1	Rangifer tarandus tarandus	no	f
65	22069	L	University of Oulu	#N/A	36	33.9	22.86	19.02	7	43.15	36.09	7	34.7	65.74	30.97	#N/A	7	#N/A	#N/A	1	Rangifer tarandus fennicus	no	f
66	21274	L	University of Oulu	#N/A	37	34.5	30.54	29.9	8.7	48.45	36.36	7.5	35.8	69.69	34.14	ad	6	#N/A	#N/A	1	Rangifer tarandus fennicus	no	m
67	21272	L	University of Oulu	#N/A	39.8	37.6	31.76	21.8	8.9	46.71	38.56	8.1	38.2	70.11	33.48	ad	6	#N/A	#N/A	1	Rangifer tarandus fennicus	no	m
68	23945	R	University of Oulu	#N/A	36.6	34.4	24.01	20.46	7.4	45.68	35.34	7.3	35	66.72	32.86	3	7	#N/A	#N/A	1	Rangifer tarandus fennicus	no	f
69	22073	L	University of Oulu	#N/A	37.4	35.6	21.67	18.74	6.8	43.6	44.35	6.4	36	68.65	31.44	ad	7	#N/A	#N/A	1	Rangifer tarandus fennicus	no	f
70	24101	L	University of Oulu	#N/A	38.1	36.2	30.16	19.49	8.4	45.22	45.17	7.6	36.9	68.66	33.46	ad	6	#N/A	#N/A	1	Rangifer tarandus fennicus	no	m
71	25006	L	University of Oulu	#N/A	35	32.9	22.1	16.94	6.5	40.36	40.22	6.4	33.7	60.27	29.79	2.5	7	#N/A	#N/A	1	Rangifer tarandus fennicus	no	f
72	21268	L	University of Oulu	#N/A	40.8	38.4	29.77	23.34	8.9	49.05	49.03	7.7	39.3	70.19	33.71	ad	6	#N/A	#N/A	1	Rangifer tarandus fennicus	no	m
73	24048	L	University of Oulu	#N/A	35.7	33.8	22.91	18.36	6.9	43.89	43.81	6.3	34.4	63.69	31.21	6.5	7	#N/A	#N/A	1	Rangifer tarandus fennicus	no	f
74	28453	R	University of Oulu	#N/A	32.7	30.9	22.64	18.16	6.8	41.18	33.87	6.6	31.5	59.91	29.74	#N/A	2	#N/A	Zoo	1	Rangifer tarandus tarandus	no	m
75	27597	L	University of Oulu	#N/A	38.6	36.4	27.58	21.4	8.1	45.26	37.61	7.3	37.2	68.34	33.45	8.5	6	#N/A	#N/A	1	Rangifer tarandus fennicus	no	m
76	21273	L	University of Oulu	#N/A	34.5	32.3	22.47	18.28	6.8	42.84	33.37	6.6	33	61.93	30.95	ad	7	#N/A	#N/A	1	Rangifer tarandus fennicus	no	f
77	24047	R	University of Oulu	#N/A	37.9	35.7	29.03	22.44	8.5	48.3	38.79	7.7	36.3	69.33	33.78	14.5	6	#N/A	#N/A	1	Rangifer tarandus fennicus	no	m
78	27819	L	University of Oulu	#N/A	35.5	33.5	21.24	18.22	6.6	41.88	35.66	6.7	34.2	63.78	30.83	>42-54	7	#N/A	Not sure about sex or species	1	Rangifer tarandus fennicus	no	f
80	23942	L	University of Oulu	#N/A	37.3	35.2	22.8	19.74	7.1	43.55	34.42	6.8	36	63.2	31.36	ad	7	#N/A	#N/A	1	Rangifer tarandus fennicus	no	f
81	17987	L	University of Oulu	#N/A	29.1	27	21.33	16.66	6.1	37.39	30.36	6.2	27.7	57.37	26.94	#N/A	3	#N/A	#N/A	1	Rangifer tarandus tarandus	no	f
82	18602	R	University of Oulu	2019-12-15	29.2	27.4	21.39	17.19	6.4	37.28	30.19	6.2	28	55.3	26.95	#N/A	3	#N/A	#N/A	1	Rangifer tarandus tarandus	no	f
83	B.M. 444	L	University Museum of Bergen	#N/A	31.5	29.4	25.21	19.23	7.1	43.46	33.43	7.1	29.9	63.63	32.4	#N/A	2	#N/A	Fusion line visible. Don't know about castration, probably not	1	Rangifer tarandus tarandus	no	m	Domestic	Finnmark	Finnmark	1869
84	B.M. 4602	R	University Museum of Bergen	#N/A	27	25.2	19.22	15.7	5.8	36.35	28.37	5.9	25.6	52.97	25.7	#N/A	5	#N/A	Fusion line visible	1	Rangifer tarandus tarandus wild	no	f	Wild	Uvdal	Buskerud	1948
85	B.M. 451	L	University Museum of Bergen	#N/A	28.9	27.1	22.19	17.27	6.5	37.62	33.19	6.4	27.7	48.4	28.34	#N/A	3	#N/A	#N/A	1	Rangifer tarandus tarandus	no	f	Domestic	Finnmark	Finnmark	1881
86	B. 8488	L	University Museum of Bergen	#N/A	29.1	27.1	21.74	16.4	6.3	37.97	29.29	5.8	27.5	55.91	28.41	#N/A	3	#N/A	#N/A	1	Rangifer tarandus tarandus	no	f	Probably domestic	Svarthøy	Oppland	2006
87	B. 2077	L	University Museum of Bergen	#N/A	27.7	25.5	18.56	14.73	5.5	35.56	28.46	5.9	26.2	55.16	26.53	#N/A	5	#N/A	Fusion line visible. Don't know about castration, probably not	1	Rangifer tarandus tarandus wild	no	f	Wild	Høgahe	Hordaland	1970
88	B. 8486	R	University Museum of Bergen	#N/A	28.5	26.6	19.76	15.81	6	38.82	30.04	6.2	26.9	54.52	27.93	#N/A	3	#N/A	#N/A	1	Rangifer tarandus tarandus	no	f	Probably domestic	Svarthøy	Oppland	2006
89	B. 1857	R	University Museum of Bergen	#N/A	26.2	24.3	18.52	15.17	5.6	34.83	27.27	5.6	24.8	50.01	24.97	#N/A	5	#N/A	#N/A		Rangifer tarandus tarandus wild	no	f	Wild	Uvdal	Buskerud	1970
90	B. 1858	L	University Museum of Bergen	#N/A	27.4	25.5	19.9	15.5	5.7	36.5	28.32	5.8	25.9	52.59		#N/A	5	#N/A	#N/A	1	Rangifer tarandus tarandus wild	no	f	Wild	Uvdal	Buskerud	1970
91	B.M. 4560	L	University Museum of Bergen	#N/A	33.4	31.2	27.44	20.21	7.7	43.6	34.13	7.1	31.7	62.19	31.75	#N/A	2	#N/A	#N/A	1	Rangifer tarandus tarandus	no	m	Probably domestic	Svondalen	Oppland	1947
92	B. 1866	R	University Museum of Bergen	#N/A	26.3	24.4	19.47	15.2	5.8	34.43	27.4	5.6	24.8	50.56	24.42	#N/A	5	#N/A	#N/A	1	Rangifer tarandus tarandus wild	no	f	Wild	Halstjørnberget	Buskerud	1970
93	B. 1862	R	University Museum of Bergen	#N/A	26.8	25.1	19.42	15.37	5.7	36.04	27.07	5.8	25.5	51.87	25.43	#N/A	5	#N/A	#N/A	1	Rangifer tarandus tarandus wild	no	f	Wild	Halstjørnberget	Buskerud	1970
94	B. 1867	R	University Museum of Bergen	#N/A	27.5	25.8	19.65	15.55	5.8	36.04	29.14	5.6	26	54.3	25.4	#N/A	5	#N/A	#N/A	1	Rangifer tarandus tarandus wild	no	f	Wild	Halstjørnberget	Buskerud	1970
95	B. 2072	L	University Museum of Bergen	#N/A	27.7	25.9	19.67	15.9	5.8	36.84	28.34	5.6	26.3	55.03	27.48	#N/A	5	#N/A	#N/A	1	Rangifer tarandus tarandus wild	no	f	Wild	Høgahe	Hordaland	1970
96	B. 2385	L	University Museum of Bergen	#N/A	28	25.8	20.25	17.55	6.2	37.13	30.88	5.7	26.4	57.29	28.11	#N/A	5	#N/A	#N/A	1	Rangifer tarandus tarandus wild	no	f	Wild	Tråastølen	Hordaland	1975
97	B. 2587	L	University Museum of Bergen	#N/A	30.8	28.4	23.54	18.02	6.9	40.01	31.58	6.3	29.1	60.12	29.18	#N/A	4	#N/A	#N/A	1	Rangifer tarandus tarandus wild	no	m	Wild		Hordaland	1976
98	B. 2084	R	University Museum of Bergen	#N/A	26.2	25.1	20.39	14.62	5.7	34.72	26.18	5.4	25.3	53.57	24.67	#N/A	5	#N/A	#N/A	1	Rangifer tarandus tarandus wild	no	f	Wild	Høgahe	Hordaland	1970
99	B. 2074	R	University Museum of Bergen	#N/A	27.5	25.7	20.27	15.63	6	34.69	28.08	5.8	26.1	52.71	26.07	#N/A	5	#N/A	#N/A	1	Rangifer tarandus tarandus wild	no	f	Wild	Høgahe	Hordaland	1970
100	B. 2083	R	University Museum of Bergen	#N/A	27	25.2	18.76	15.82	5.8	37.44	37.3	5.8	25.7	55.99	27.54	#N/A	5	#N/A	#N/A	1	Rangifer tarandus tarandus wild	no	f	Wild	Høgahe	Hordaland	1970
107	34595	R	Natural History Museum Oslo	#N/A	28.9	27	20.06	15.79	5.7	39.76	30.63	5.7	27.2	56.9	28.69	ad	5	#N/A	#N/A	1	Rangifer tarandus tarandus wild	no	f	prob wild	Hjerkinnshø	Oppland, Dovre	1965-03-24
108	34610	R	Natural History Museum Oslo	#N/A	29.4	27.2	19.8	15.6	5.6	38.03	29.6	5.7	27.8	52.78	26.84	3,5 år	5	#N/A	#N/A	1	Rangifer tarandus tarandus wild	no	f	prob wild	Hjerkinnshø	Oppland, Dovre	1965-03-25
109	31230	R	Natural History Museum Oslo	#N/A	32	29.7	25.5	18.48	7	42.22	32.9	6.6	30.2	61.81	29.09	stort gevir	4	#N/A	#N/A	1	Rangifer tarandus tarandus wild	no	m	prob wild	Grisungknatten, 511	Oppland, Dovre	1950-12-28
