# Supplementary material for: Osteometric distinctions between domestic reindeer (Rangifer tarandus tarandus), wild mountain reindeer (R.t.t.), wild forest reindeer (R.t. fennicus), and the identification of castrated reindeer bones: Biometric explorations and archaeological methods
Source: Archaeol Anthropol Sci. 2025 Apr 1;17(4):94. doi: 10.1007/s12520-025-02198-3 (PMC11961526; doi:10.1007/s12520-025-02198-3)
Supplement: Supplementary file 2 — Supplementary Information Spreadsheet (XLSX 67 KB) [file 12520_2025_2198_MOESM2_ESM.xlsx]

## Sheet: Metadata
Article title	Osteometric distinctions between domestic reindeer (Rangifer tarandus tarandus), wild mountain reindeer (R.t.t.), wild forest reindeer (R.t. fennicus), and the identification of castrated reindeer bones: Biometric explorations and archaeological methods
Journal name	Journal of Archaeological and Anthropological Sciences
Authors	Mathilde van den Berg¹, Henri Wallen²
Affiliation¹	Archaeology, History, Culture and Communication Studies, Faculty of Humanities, University of Oulu, Oulu, Finland
Contact¹	Mathilde.vandenberg@oulu.fi (Corresponding author)
Orcid¹	Orcid: https://orcid.org/0000-0002-8087-7552
Affiliation²	Arctic Centre, University of Lapland, Rovaniemi, Finland.
Contact²	Henri.wallen@ulapland.fi
Orcid²	Orcid: https://orcid.org/0000-0002-8584-8398

## Sheet: Mean Min Max
		R.t.t. domestic castrate			R.t.t. domestic male			R.t.t. domestic female			R.t.t. wild male			R.t.t. wild female			R.t.f. male			R.t.f. female
element	variable	Mean	Min	Max	Mean	Min	Max	Mean	Min	Max	Mean	Min	Max	Mean	Min	Max	Mean	Min	Max	Mean	Min	Max
femur	bd	62.2713	58.25	66.19	64.0233	61.36	66.1	55.3592	52.25	56.98	61.28	61.15	61.41	54.6973	50.05	58.87	68.9186	64.1	79.04	62.05	59.56	66.71
femur	bp	75.1375	71.5	78.42	77.91	76.65	78.5	64.3277	61.39	67.38	72.795	72.37	73.22	62.38	58.88	67.88	81.3619	77.18	86.88	72.6262	67.42	76.21
femur	bt	24.155	22.95	24.82	24.4883	22.7	25.25	21.0946	19.63	22.5	25.595	25.39	25.8	22.39	19.18	26.29	26.5405	24.9	29.39	24.2033	21.98	26.9
femur	cd	8.3625	7.8	8.8	8.91667	8.4	9.7	6.87692	6.6	7.2	7.6	7.5	7.7	6.3	6	6.7	8.80952	8.1	9.6	7.5381	7	8.3
femur	dc	30.4337	28.99	31.98	31.1933	30.19	31.85	27.3254	25.94	28.28	28.32	27.98	28.66	25.96	24.06	28.1	33.9405	31.92	36.45	30.9833	29.42	33.37
femur	dd	7.8375	7.5	8.1	8.1	7.7	8.6	7.04615	6.8	7.5	7.6	7.5	7.7	6.64545	6	7.1	8.42857	8	9	7.69524	7.1	8.5
femur	gl	29.5125	28.1	30.4	30.2667	29.7	31.1	26.3231	25.3	28	28.25	28	28.5	24.6455	23.5	25.6	33.9619	32	35.5	30.7048	28.7	32.6
femur	glc	28.65	27.4	29.8	29.4833	28.5	30.3	25.3846	24.4	26.8	27.35	27.2	27.5	24.0909	22.6	25	32.9286	31.1	34.4	29.3762	20.9	31.4
femur	pl	28.5625	27.4	29.6	29.4	28.4	30.2	25.3846	24.3	26.8	27.35	27.3	27.4	23.9455	22.6	24.8	32.8048	31	34.2	29.7667	27.8	31.5
femur	sd	24.7075	23.17	27	26.7417	25.01	29.85	20.4792	19.25	21.48	23.88	22.61	25.15	19.1782	17.51	20.48	26.0381	24.08	28.26	22.0786	20.73	24.09
femur	sdd	26.8113	24.64	28.24	28.5967	26.69	30.15	21.8038	20.43	23.26	23.67	22.64	24.7	20.1955	19.35	21.35	28.251	25.14	31.06	23.7833	21.51	27.07
humerus	bd	5.08889	4.9	5.4	5.15	5	5.3	4.46429	4.1	4.7	4.7	4.7	4.7	4.37	4.2	4.5	5.40909	5	5.9	4.89474	4.7	5.3
humerus	bp	6.1	5.8	6.5	6.43333	6.1	6.8	5.26429	5	5.4	6.4	6.4	6.4	5.08	4.2	5.5	6.80909	6.3	7.4	5.95263	5.2	6.4
humerus	bt	43.8522	40.76	45.62	45.0633	43.06	46.79	39.2643	37.45	40.56	42.99	42.99	42.99	37.056	35.71	40.1	47.4759	44.15	49.88	43.3247	41.36	47.69
humerus	cd	8.82222	7.7	9.6	9.43333	8.9	10.3	7	6.8	7.5	7.9	7.9	7.9	6.41	5.9	7	9.34545	8.5	10.2	7.60526	6.9	8.6
humerus	dc	44.1556	41.06	46.1	46.5367	45.25	48.32	39.4564	36.3	41.54	43.72	43.72	43.72	37.622	35.56	40.22	48.4514	45.38	51.53	43.9011	38.86	47.57
humerus	dd	49.6556	45.46	52.28	50.8533	49.68	51.85	44.8579	43.27	48.52	46.62	46.62	46.62	44.792	40.76	49.44	54.6559	49.9	57.96	50.1416	47.36	56.66
humerus	dp	6.45556	6.1	6.9	6.73333	6.3	7	5.58571	5.1	6.2	7	7	7	5.54	5.2	6	7.04091	6.5	7.5	6.22632	5.8	6.8
humerus	gl	25.2667	24.2	26.3	26.1167	25.3	27.1	22.5	21.6	23.7	24.5	24.5	24.5	21.12	20.4	21.9	28.3682	24.7	30.1	25.7158	24.3	27.2
humerus	glc	23.4444	22.3	24.5	24.3	23.6	25.2	20.9857	20	22.3	22.6	22.6	22.6	19.88	19	21	26.5364	23.1	28.1	24.1789	22.7	25.3
humerus	gll	25.0667	24	26.1	25.7833	25.1	26.3	22.3214	21.2	23.6	23.9	23.9	23.9	20.84	20.1	21.5	28.0682	24.5	29.6	25.5211	24	27.2
humerus	ht	36.1056	33.89	37.22	37.6567	36.67	39.14	32.45	30.43	34.41	31.99	31.99	31.99	30.672	28.23	33.04	38.8009	35.24	40.91	35.0958	33.54	38.61
humerus	htc	26.93	25.57	27.83	27.81	26.75	29.24	24.0171	22.37	25.55	24.87	24.87	24.87	22.599	21.59	24.19	28.5841	26	29.96	26.3489	24.45	28.88
humerus	pl	23.0111	22	24	23.6667	23.2	24.5	20.5714	19.2	22.1	22.1	22.1	22.1	19.55	18.8	20.1	26.0091	22.9	27.3	23.7789	22.2	25.3
humerus	sd	24.8578	21.65	26.77	26.585	25.24	28.95	20.0443	18.77	21.4	23.16	23.16	23.16	17.994	17.05	19.19	26.1268	23.79	29.3	21.7579	18.92	24.7
metacarpus	ba	24.4368	23.22	27.07	24.9162	23.85	26.08	22.5059	20.81	24.16	24.485	23.44	25.53	23.0436	20.83	25.86	26.8993	24.53	29.29	24.7575	23.63	27.73
metacarpus	bap	33.0868	31.02	35.93	33.9046	31.1	38.83	29.7612	28.75	31.39	30.145	30.08	30.21	28.7089	27.25	31.23	37.3329	33.93	40.96	34.4281	31.76	39.53
metacarpus	bd	44.37	42.01	48.07	44.6352	42.63	48.2	39.9942	37.73	43.11	43.06	42.32	43.8	39.5264	37.09	42.63	48.4379	45.34	52.1	44.86	42.69	49.37
metacarpus	bdf	41.272	37.46	45.06	41.47	38.82	43.74	35.9723	33.29	41.25	38.085	37.43	38.74	34.4982	33.07	38.42	45.3479	40.82	49.87	40.2563	38.17	44.28
metacarpus	bp	36.178	32.95	38.79	36.5822	34.64	39.43	32.1752	25.87	38.16	34.33	33.3	35.36	31.1464	29.39	33.38	40.6536	37.14	43.42	36.785	34.97	40.07
metacarpus	btl	20.2095	18.91	21.73	20.5023	19.12	22.13	18.3029	17.53	19.36	19.98	19.9	20.06	18.33	17.52	19.4	22.3686	20.59	24.28	20.445	19.2	22.11
metacarpus	btm	20.9028	19.82	22.79	20.8552	19.76	22.47	18.76	17.45	20.41	19.855	19.3	20.41	18.4927	17.39	19.87	22.7914	21.08	25.16	20.8687	19.5	22.65
metacarpus	cd	7.288	6.5	8	7.21304	6.8	8	5.88667	5.3	7.1	6.3	6	6.6	5.44545	5.1	6.3	7.75714	7.3	8.4	6.4125	6	7.2
metacarpus	dfp	23.5686	21.95	25.5	23.9331	22.5	26.2	21.2724	19.54	23.91	22.935	22.9	22.97	20.9	19.84	22.92	25.3543	23.76	26.58	24.2981	22.38	26.5
metacarpus	dp	26.3464	23.35	28.27	26.3235	24.78	28.93	23.5416	21.29	26.45	24.445	24.15	24.74	22.6773	21.26	25.13	29.91	27.36	31.94	27.2838	26.08	30.68
metacarpus	dvl	22.5586	20.23	23.77	22.5069	21.58	23.48	20.5629	19.74	21.4	21.13	20.94	21.32	19.9609	18.88	21.77	24.9693	22.9	26.56	23.1475	22	25.18
metacarpus	dvm	22.872	21.01	24.74	22.8774	21.97	24.01	20.7752	18.95	22.41	21.43	21.42	21.44	20.0718	18.74	21.66	25.4086	23.68	27.16	23.65	22.46	25.92
metacarpus	gcd	8.52273	7.5	9.7	8.57692	7.5	9.6	6.78235	6.2	7.7	7.75	7.4	8.1	6.36364	6	7.2	9.56429	8.8	10.5	7.64375	7.3	8.3
metacarpus	gdd	24.8745	21.28	28.57	24.9123	21.86	26.81	19.7565	18.01	21.77	23	21.79	24.21	19.1745	17.77	21.85	27.5236	18.21	31.14	23.1244	21.92	24.81
metacarpus	gl	19.7773	18.4	21.2	19.9769	19.3	20.9	18.1824	17.2	19.3	19.15	19	19.3	17.1	16	18.6	22.6929	20	23.9	21.6062	20.3	23.8
metacarpus	pl	19.592	18.1	20.8	20.0565	19.1	21.5	17.8935	16.6	19.4	18.6	18.4	18.8	16.7182	15.5	18	22.3143	19.8	23.4	21.2188	19.8	23.3
metacarpus	sd	24.53	21.46	27.79	23.9587	21.35	27.49	18.5342	15.72	22.53	22.23	20.7	23.76	17.5536	15.83	21.54	26.1579	24.58	28.95	19.9763	18.42	22.48
metacarpus	sdd	16.4264	14.41	18.03	16.1226	14.74	17.73	13.5342	12.35	16.56	14.75	14.45	15.05	12.5964	10.63	14.63	17.4721	15.51	18.44	14.6738	13.49	16.81
metatarsus	ba	24.254	23.01	25.93	24.2958	22.81	25.54	22.509	19.57	25.02	23.6067	22.58	24.26	22.3908	21.08	23.88	26.0724	24.33	27.58	24.9182	23.02	26.66
metatarsus	bap	29.6915	27.06	32.55	29.9467	28.53	31.38	27.1716	25.78	29.06	28.15	27.65	28.65	25.4942	24.19	27.05	32.6871	31.21	35.02	30.437	28.19	33.26
metatarsus	bd	43.0016	39.52	45.52	43.3868	41.27	46.22	39.5159	36.29	43.61	42.0233	41.33	42.75	38.3383	35.75	41.27	47.6362	44.51	49.87	44.8241	42.76	48.9
metatarsus	bdf	41.2092	36.64	44.42	41.565	39.78	44.54	36.8088	34.01	41.16	39.4267	38.01	42	34.65	31.24	37.16	46.4167	42.26	49.96	41.7095	38.52	45.95
metatarsus	bp	32.3844	29.59	35.46	32.53	29.76	35.18	29.0944	27.36	32.4	29.97	29.21	31.39	27.5117	26.04	29.8	38.0071	33.48	48.5	34.0355	31.02	44.69
metatarsus	btl	19.3215	17.8	20.56	19.8342	18.42	21.31	17.989	16.5	19.39	19.26	18.67	20.02	17.2017	15.77	18.9	21.8043	20.7	23.24	20.349	18.7	21.58
metatarsus	btm	19.6628	17.92	21.6	19.9559	18.8	21.8	17.8466	16.56	19.34	19.59	18.84	20.36	18	16.68	19.31	21.6476	20.03	23.44	20.1048	18.9	21.17
metatarsus	cd	7.34	6.4	8.5	7.14545	6.5	7.7	6.09687	5.5	7	6.33333	6.2	6.5	5.43333	5	6	7.99048	7.5	8.7	6.57273	6	7.9
metatarsus	dfp	22.3985	20.27	24.17	22.6717	21.31	23.59	20.7463	19.52	22.43	21.585	20.94	22.23	19.835	18.73	21.74	24.6629	22.64	27.45	22.703	21.22	25.16
metatarsus	dp	35.0504	31.7	37.43	34.5964	31.79	39.41	30.9825	28.18	34.85	32.0967	31.06	33.35	28.4425	19.16	31.72	39.6562	34.64	44.27	36.3782	34.36	41.08
metatarsus	dvl	23.4	22.26	25.16	23.0533	22.19	23.84	21.7095	20.04	23.43	22.45	21.86	22.99	20.3125	18.89	22.16	26.6157	24.84	28.74	25.1368	22.74	26.81
metatarsus	dvm	24.0468	21.33	26.39	23.6109	21.83	25.2	21.5594	19.93	23.94	23.3367	22.85	23.6	21.18	19.55	22.54	26.2314	23.49	28.28	24.8395	23.1	27.91
metatarsus	gcd	11.044	9.8	12.8	10.8364	9	13.3	8.625	8	10.3	9.86667	9.4	10.4	7.89167	7.3	8.6	12.319	11.5	13.6	9.74286	8.8	10.9
metatarsus	gdd	39.2	33.23	45.67	38.2414	33.79	43.54	30.7094	27.64	35.56	35.2133	32	38.7	29.0325	26.14	32.67	43.7081	39.67	49.34	34.8095	30.51	38.02
metatarsus	gl	27.455	26.2	28.9	27.4167	26.6	28.4	25.06	24.2	26.3	26.2333	26.1	26.4	23.8917	22.4	24.9	31.1429	26.4	32.6	29.6955	27.6	31.5
metatarsus	pl	27.1	25.7	28.5	27.4227	26	29.2	25.4393	24	28.8	25.6667	25.3	25.9	23.6083	22.2	24.4	30.8714	27.8	31.7	29.08	27.3	30.8
metatarsus	sd	22.292	18.62	26.57	21.6318	18.69	23.95	17.5138	14.71	20.91	19.8833	18.82	21.78	15.695	14.57	17.43	24.7381	22.5	28.31	19.0341	16.62	22.71
metatarsus	sdd	18.992	16.43	21.65	18.5873	16.05	21.69	16.0766	14.21	19.22	16.7267	16.39	16.9	14.5375	13	16.92	21.1405	18.59	22.91	17.7795	15.92	20.84
pelvis	dam							7.28444	2.6	11.05	9.045	8.8	9.29	5.96727	4.7	8.3	14.1395	10.07	18.1	9.24579	4.49	13.44
pelvis	dpmin							7.07444	5.28	8.7	8.215	7.93	8.5	6.95636	5.6	8.1	11.6641	9.5	14.22	9.34105	6.82	10.77
pelvis	dps							12.6988	8.39	17.6	20.21	18.35	22.07	11.4	8.67	15.95	29.08	23.57	39.72	18.5353	12.15	26.79
pelvis	la							41.3756	40.29	43.05	43.37	42.98	43.76	39.6227	36.66	43.55	51.0055	43.82	56.04	46.8168	42.07	48.62
pelvis	lar							30.7033	28.94	35.17	32.105	30.3	33.91	30.5564	27.7	34.24	36.0409	30.79	38.61	33.39	29.78	37.57
pelvis	lfo							61.9678	57.43	65.98	65.06	62.12	68	57.4773	54.05	63.64	74.1582	59.56	82.05	67.4995	62.03	71.66
pelvis	sb							12.1644	10.92	13.06	15.91	14.76	17.06	11.9045	10.48	13.01	15.9309	12.62	20.34	12.3516	11.03	14.71
pelvis	sc							5.62222	5.2	6	6.5	6.5	6.5	5.36364	4.9	6.4	7.37273	6.4	8	6.27895	5.7	7.3
pelvis	sh							22.1075	20.3	23.57	24.77	24.24	25.3	19.6736	10.43	24.81	29.1882	24.87	32.57	25.0642	22.92	27.08
radioulna	bd	47.6144	42.72	50.55	48.245	47.25	50.01	39.3794	37.15	41.8	44.06	43.34	44.78	37.993	36.66	39.85	51.2709	46.88	55.56	44.255	41.17	47.87
radioulna	bfp	44.9011	41.56	47.32	46.4	44.76	47.96	39.9225	37.62	41.44	41.825	41.78	41.87	36.711	31.34	39.46	47.965	43.42	51.01	44.386	41.46	49.16
radioulna	bp	49.33	45.14	53.31	50.5167	48.68	52.71	42.4225	38.61	44.52	46.3	45.62	46.98	40.646	39.3	44.67	53.2245	46.51	57.1	48.071	45.17	51.58
radioulna	cd	8.77778	7.9	9.8	9.38333	9	10.1	6.74375	6.3	7.4	7.6	7.5	7.7	5.95	5.5	6.8	9.64545	8.7	10.6	7.415	6.7	8.3
radioulna	dd	32.8433	29.81	35.06	34.865	33.77	36.89	27.8481	24.52	30.42	30.345	29.04	31.65	25.195	23.5	27.04				32.0415	28.84	34.74
radioulna	dp	27.9544	26.29	29.71	28.4667	27.55	29.29	24.3169	23.59	25.03	25.33	25.31	25.35	23.142	22.35	24.22	30.5014	27.49	32.84	27.1845	25.35	29.77
radioulna	gl	33.7222	32.3	35.3	35.0667	34.5	35.8	29.7875	28.9	31	32.2	31.8	32.6	27.37	26.4	28.6	38.8045	33.1	40.5	35.145	32.7	37.8
radioulna	lo	63.1667	59.99	67.02	67.16	65.59	69.24	53.0156	50.16	57.1	62.16	59.28	65.04	49.912	47.05	53.26	71.0995	66.13	78.12	59.0515	55.43	63.4
radioulna	pl	26.1	25.1	27.2	27.05	26.5	27.6	23.2375	22.2	24	24.75	24.5	25	21.73	20.9	23.1	30.2136	25.6	31.7	27.84	25.9	30.3
radioulna	sd	29.0478	25.21	32.9	31.325	28.69	35.11	21.5888	19.85	23.79	25.665	24.68	26.65	19.188	18.04	20.6	31.4618	26.91	36.91	23.421	21.18	27.79
radioulna	sdd	18.0144	16.21	19.1	19.335	18.01	21.58	17.8619	15.39	19.42	18.78	16.94	20.62	15.675	12.5	18.1	25.2473	21.82	27.73	20.163	17.35	22.75
radioulna	sdo	40.7878	36.11	42.89	43.4233	42.15	45.04	34.8287	32.2	37.4	36.665	36.54	36.79	32.673	30.01	35.15	44.43	36.34	50.26	38.1595	33.63	43.19
tibia	bd	43.1189	39.84	45.95	44.1571	42.73	45.5	38.4247	37.28	39.83	41.115	40.01	42.22	36.5473	34.69	39.76	47.529	44.05	51.68	43.2718	41.27	46.59
tibia	bfd	31.46	29.51	32.81	32.1071	31.04	33.75	28.168	26.94	29.95	29.135	29.09	29.18				33.343	30.76	36.45	31.0527	29.39	33.25
tibia	bfp	64.4267	60.2	67.12	65.9214	62.19	68.54	56.7013	48.4	59.52	60.965	60.12	61.81	53.9127	50.01	57.29	69.2235	66.29	72.42	64.0227	60.12	68.65
tibia	cd	7.74444	7.2	8.3	8.15714	7.7	8.7	6.36	6	6.8	6.95	6.9	7	5.78182	5.6	6.2	8.43	7.8	9.2	7.04545	6.6	7.8
tibia	dd	34.4367	31.73	37.41	35.0729	33.57	36.98	31.1613	29.29	33.44	32.24	31.58	32.9	29.3464	26.18	37.3	38.2645	34.24	49.03	35.2709	32.08	44.35
tibia	dp	6.94444	6.4	7.5	7.17143	6.9	7.5	6.11333	5.7	6.5	6.45	6.3	6.6	5.68182	5.4	5.8	7.72	7.3	8.2	6.87727	6.3	7.5
tibia	gl	32.9556	31.4	34.7	33.8714	33.1	35.2	29.46	27.7	30.9	31.4	30.8	32	27.5091	26.2	29.4	38.605	29.8	41	35.9273	33.4	38.3
tibia	ll	30.8889	29.2	32.4	31.6857	30.6	33.2	27.6333	25.8	28.9	29.05	28.4	29.7	25.6909	24.3	27.2	37.03	34.4	39.9	33.8591	31.4	36.5
tibia	pl	31.6333	30.1	33.4	32.4143	31.7	33.6	28.2067	26.6	29.7	29.65	29.1	30.2	26.0909	24.8	27.8	37.675	35.4	39.3	34.4818	32	37
tibia	sd	27.1189	25.27	29.72	28.6757	26.59	30.74	21.598	19.76	23.32	24.52	23.54	25.5	19.6991	18.52	20.39	29.026	26.65	31.76	23.4145	21.24	26.33
tibia	sdd	19.9867	18.1	21.19	20.8871	19.64	21.46	17.3127	15.81	18.59	18.25	18.02	18.48	15.6818	14.62	17.55	22.2065	19.49	29.9	19.0982	17.6	21.36

## Sheet: %dif Rtt domestic
		R.t.t. domestic castrate			R.t.t. domestic male			R.t.t. domestic female			% difference
element	variable	Mean	Min	Max	Mean	Min	Max	Mean	Min	Max	Castrate v full male	Castrate v female	Full male v female
femur	bd	62.2713	58.25	66.19	64.0233	61.36	66.1	55.3592	52.25	56.98	2.7746	11.7521	14.5149
femur	bp	75.1375	71.5	78.42	77.91	76.65	78.5	64.3277	61.39	67.38	3.62306	15.5018	19.098
femur	bt	24.155	22.95	24.82	24.4883	22.7	25.25	21.0946	19.63	22.5	1.37052	13.5267	14.8903
femur	cd	8.3625	7.8	8.8	8.91667	8.4	9.7	6.87692	6.6	7.2	6.41428	19.4965	25.83
femur	dc	30.4337	28.99	31.98	31.1933	30.19	31.85	27.3254	25.94	28.28	2.4651	10.7632	13.2195
femur	dd	7.8375	7.5	8.1	8.1	7.7	8.6	7.04615	6.8	7.5	3.29412	10.6338	13.9157
femur	gl	29.5125	28.1	30.4	30.2667	29.7	31.1	26.3231	25.3	28	2.52318	11.4243	13.9375
femur	glc	28.65	27.4	29.8	29.4833	28.5	30.3	25.3846	24.4	26.8	2.86697	12.0863	14.9403
femur	pl	28.5625	27.4	29.6	29.4	28.4	30.2	25.3846	24.3	26.8	2.8898	11.7815	14.6588
femur	sd	24.7075	23.17	27	26.7417	25.01	29.85	20.4792	19.25	21.48	7.90748	18.7146	26.524
femur	sdd	26.8113	24.64	28.24	28.5967	26.69	30.15	21.8038	20.43	23.26	6.44463	20.6002	26.9554
humerus	bd	5.08889	4.9	5.4	5.15	5	5.3	4.46429	4.1	4.7	1.19371	13.0763	14.2645
humerus	bp	6.1	5.8	6.5	6.43333	6.1	6.8	5.26429	5	5.4	5.31915	14.7077	19.9878
humerus	bt	43.8522	40.76	45.62	45.0633	43.06	46.79	39.2643	37.45	40.56	2.72418	11.0398	13.7536
humerus	cd	8.82222	7.7	9.6	9.43333	8.9	10.3	7	6.8	7.5	6.69507	23.0337	29.6146
humerus	dc	44.1556	41.06	46.1	46.5367	45.25	48.32	39.4564	36.3	41.54	5.25097	11.2403	16.467
humerus	dd	49.6556	45.46	52.28	50.8533	49.68	51.85	44.8579	43.27	48.52	2.38343	10.1524	12.5283
humerus	dp	6.45556	6.1	6.9	6.73333	6.3	7	5.58571	5.1	6.2	4.2123	14.4477	18.6316
humerus	gl	25.2667	24.2	26.3	26.1167	25.3	27.1	22.5	21.6	23.7	3.30847	11.5841	14.8783
humerus	glc	23.4444	22.3	24.5	24.3	23.6	25.2	20.9857	20	22.3	3.5839	11.0678	14.6372
humerus	gll	25.0667	24	26.1	25.7833	25.1	26.3	22.3214	21.2	23.6	2.81875	11.5862	14.3932
humerus	ht	36.1056	33.89	37.22	37.6567	36.67	39.14	32.45	30.43	34.41	4.20571	10.6645	14.8536
humerus	htc	26.93	25.57	27.83	27.81	26.75	29.24	24.0171	22.37	25.55	3.2152	11.4348	14.6366
humerus	pl	23.0111	22	24	23.6667	23.2	24.5	20.5714	19.2	22.1	2.80886	11.1957	13.9935
humerus	sd	24.8578	21.65	26.77	26.585	25.24	28.95	20.0443	18.77	21.4	6.71512	21.44	28.0541
metacarpus	ba	24.4368	23.22	27.07	24.9162	23.85	26.08	22.5059	20.81	24.16	1.94248	8.22678	10.1652
metacarpus	bap	33.0868	31.02	35.93	33.9046	31.1	38.83	29.7612	28.75	31.39	2.4415	10.5831	13.0162
metacarpus	bd	44.37	42.01	48.07	44.6352	42.63	48.2	39.9942	37.73	43.11	0.595959	10.3736	10.9679
metacarpus	bdf	41.272	37.46	45.06	41.47	38.82	43.74	35.9723	33.29	41.25	0.478596	13.722	14.1983
metacarpus	bp	36.178	32.95	38.79	36.5822	34.64	39.43	32.1752	25.87	38.16	1.11098	11.7122	12.819
metacarpus	btl	20.2095	18.91	21.73	20.5023	19.12	22.13	18.3029	17.53	19.36	1.43822	9.90123	11.3354
metacarpus	btm	20.9028	19.82	22.79	20.8552	19.76	22.47	18.76	17.45	20.41	0.227897	10.8051	10.5778
metacarpus	cd	7.288	6.5	8	7.21304	6.8	8	5.88667	5.3	7.1	1.03381	21.2732	20.2505
metacarpus	dfp	23.5686	21.95	25.5	23.9331	22.5	26.2	21.2724	19.54	23.91	1.53443	10.2419	11.7717
metacarpus	dp	26.3464	23.35	28.27	26.3235	24.78	28.93	23.5416	21.29	26.45	0.0870393	11.2443	11.1576
metacarpus	dvl	22.5586	20.23	23.77	22.5069	21.58	23.48	20.5629	19.74	21.4	0.229502	9.25613	9.02711
metacarpus	dvm	22.872	21.01	24.74	22.8774	21.97	24.01	20.7752	18.95	22.41	0.0235689	9.60813	9.63165
metacarpus	gcd	8.52273	7.5	9.7	8.57692	7.5	9.6	6.78235	6.2	7.7	0.633882	22.7424	23.3679
metacarpus	gdd	24.8745	21.28	28.57	24.9123	21.86	26.81	19.7565	18.01	21.77	0.151696	22.9351	23.0847
metacarpus	gl	19.7773	18.4	21.2	19.9769	19.3	20.9	18.1824	17.2	19.3	1.00442	8.40324	9.40568
metacarpus	pl	19.592	18.1	20.8	20.0565	19.1	21.5	17.8935	16.6	19.4	2.3432	9.0619	11.399
metacarpus	sd	24.53	21.46	27.79	23.9587	21.35	27.49	18.5342	15.72	22.53	2.35644	27.8459	25.5313
metacarpus	sdd	16.4264	14.41	18.03	16.1226	14.74	17.73	13.5342	12.35	16.56	1.86667	19.3067	17.4558
metatarsus	ba	24.254	23.01	25.93	24.2958	22.81	25.54	22.509	19.57	25.02	0.172332	7.46317	7.63525
metatarsus	bap	29.6915	27.06	32.55	29.9467	28.53	31.38	27.1716	25.78	29.06	0.855716	8.86312	9.71699
metatarsus	bd	43.0016	39.52	45.52	43.3868	41.27	46.22	39.5159	36.29	43.61	0.891828	8.4483	9.33836
metatarsus	bdf	41.2092	36.64	44.42	41.565	39.78	44.54	36.8088	34.01	41.16	0.859688	11.2806	12.1374
metatarsus	bp	32.3844	29.59	35.46	32.53	29.76	35.18	29.0944	27.36	32.4	0.448591	10.703	11.1502
metatarsus	btl	19.3215	17.8	20.56	19.8342	18.42	21.31	17.989	16.5	19.39	2.61861	7.14276	9.75681
metatarsus	btm	19.6628	17.92	21.6	19.9559	18.8	21.8	17.8466	16.56	19.34	1.47965	9.68418	11.1598
metatarsus	cd	7.34	6.4	8.5	7.14545	6.5	7.7	6.09687	5.5	7	2.68608	18.5032	15.8368
metatarsus	dfp	22.3985	20.27	24.17	22.6717	21.31	23.59	20.7463	19.52	22.43	1.21218	7.65878	8.86891
metatarsus	dp	35.0504	31.7	37.43	34.5964	31.79	39.41	30.9825	28.18	34.85	1.30383	12.3208	11.0214
metatarsus	dvl	23.4	22.26	25.16	23.0533	22.19	23.84	21.7095	20.04	23.43	1.49254	7.4951	6.00424
metatarsus	dvm	24.0468	21.33	26.39	23.6109	21.83	25.2	21.5594	19.93	23.94	1.82926	10.9083	9.08356
metatarsus	gcd	11.044	9.8	12.8	10.8364	9	13.3	8.625	8	10.3	1.89792	24.5971	22.7257
metatarsus	gdd	39.2	33.23	45.67	38.2414	33.79	43.54	30.7094	27.64	35.56	2.47577	24.2904	21.8474
metatarsus	gl	27.455	26.2	28.9	27.4167	26.6	28.4	25.06	24.2	26.3	0.13972	9.1212	8.98177
metatarsus	pl	27.1	25.7	28.5	27.4227	26	29.2	25.4393	24	28.8	1.18383	6.3218	7.50422
metatarsus	sd	22.292	18.62	26.57	21.6318	18.69	23.95	17.5138	14.71	20.91	3.00603	24.0078	21.0398
metatarsus	sdd	18.992	16.43	21.65	18.5873	16.05	21.69	16.0766	14.21	19.22	2.15399	16.6271	14.486
pelvis	dam							7.28444	2.6	11.05
pelvis	dpmin							7.07444	5.28	8.7
pelvis	dps							12.6988	8.39	17.6
pelvis	la							41.3756	40.29	43.05
pelvis	lar							30.7033	28.94	35.17
pelvis	lfo							61.9678	57.43	65.98
pelvis	sb							12.1644	10.92	13.06
pelvis	sc							5.62222	5.2	6
pelvis	sh							22.1075	20.3	23.57
radioulna	bd	47.6144	42.72	50.55	48.245	47.25	50.01	39.3794	37.15	41.8	1.31558	18.9325	20.2355
radioulna	bfp	44.9011	41.56	47.32	46.4	44.76	47.96	39.9225	37.62	41.44	3.2834	11.7387	15.0077
radioulna	bp	49.33	45.14	53.31	50.5167	48.68	52.71	42.4225	38.61	44.52	2.37698	15.0568	17.4182
radioulna	cd	8.77778	7.9	9.8	9.38333	9	10.1	6.74375	6.3	7.4	6.66871	26.2091	32.7348
radioulna	dd	32.8433	29.81	35.06	34.865	33.77	36.89	27.8481	24.52	30.42	5.97169	16.461	22.3777
radioulna	dp	27.9544	26.29	29.71	28.4667	27.55	29.29	24.3169	23.59	25.03	1.81571	13.918	15.7238
radioulna	gl	33.7222	32.3	35.3	35.0667	34.5	35.8	29.7875	28.9	31	3.9089	12.3909	16.2801
radioulna	lo	63.1667	59.99	67.02	67.16	65.59	69.24	53.0156	50.16	57.1	6.12819	17.4743	23.5395
radioulna	pl	26.1	25.1	27.2	27.05	26.5	27.6	23.2375	22.2	24	3.57479	11.6037	15.1628
radioulna	sd	29.0478	25.21	32.9	31.325	28.69	35.11	21.5888	19.85	23.79	7.54387	29.4611	36.8005
radioulna	sdd	18.0144	16.21	19.1	19.335	18.01	21.58	17.8619	15.39	19.42	7.07135	0.85053	7.92069
radioulna	sdo	40.7878	36.11	42.89	43.4233	42.15	45.04	34.8287	32.2	37.4	6.2594	15.7612	21.9664
tibia	bd	43.1189	39.84	45.95	44.1571	42.73	45.5	38.4247	37.28	39.83	2.37924	11.5134	13.8831
tibia	bfd	31.46	29.51	32.81	32.1071	31.04	33.75	28.168	26.94	29.95	2.03609	11.0418	13.0705
tibia	bfp	64.4267	60.2	67.12	65.9214	62.19	68.54	56.7013	48.4	59.52	2.29349	12.7557	15.0381
tibia	cd	7.74444	7.2	8.3	8.15714	7.7	8.7	6.36	6	6.8	5.19066	19.6313	24.7589
tibia	dd	34.4367	31.73	37.41	35.0729	33.57	36.98	31.1613	29.29	33.44	1.83051	9.98608	11.8112
tibia	dp	6.94444	6.4	7.5	7.17143	6.9	7.5	6.11333	5.7	6.5	3.21601	12.7297	15.9295
tibia	gl	32.9556	31.4	34.7	33.8714	33.1	35.2	29.46	27.7	30.9	2.74103	11.2009	13.9312
tibia	ll	30.8889	29.2	32.4	31.6857	30.6	33.2	27.6333	25.8	28.9	2.5468	11.1259	13.663
tibia	pl	31.6333	30.1	33.4	32.4143	31.7	33.6	28.2067	26.6	29.7	2.43866	11.4528	13.8817
tibia	sd	27.1189	25.27	29.72	28.6757	26.59	30.74	21.598	19.76	23.32	5.58056	22.6652	28.1567
tibia	sdd	19.9867	18.1	21.19	20.8871	19.64	21.46	17.3127	15.81	18.59	4.40613	14.3381	18.7146

## Sheet: %dif Rtt wild
		R.t.t. wild male			R.t.t. wild female			% difference
element	variable	Mean	Min	Max	Mean	Min	Max	Male v female
femur	bd	61.28	61.15	61.41	54.6973	50.05	58.87	14.5149
femur	bp	72.795	72.37	73.22	62.38	58.88	67.88	19.098
femur	bt	25.595	25.39	25.8	22.39	19.18	26.29	14.8903
femur	cd	7.6	7.5	7.7	6.3	6	6.7	25.83
femur	dc	28.32	27.98	28.66	25.96	24.06	28.1	13.2195
femur	dd	7.6	7.5	7.7	6.64545	6	7.1	13.9157
femur	gl	28.25	28	28.5	24.6455	23.5	25.6	13.9375
femur	glc	27.35	27.2	27.5	24.0909	22.6	25	14.9403
femur	pl	27.35	27.3	27.4	23.9455	22.6	24.8	14.6588
femur	sd	23.88	22.61	25.15	19.1782	17.51	20.48	26.524
femur	sdd	23.67	22.64	24.7	20.1955	19.35	21.35	26.9554
humerus	bd	4.7	4.7	4.7	4.37	4.2	4.5	14.2645
humerus	bp	6.4	6.4	6.4	5.08	4.2	5.5	19.9878
humerus	bt	42.99	42.99	42.99	37.056	35.71	40.1	13.7536
humerus	cd	7.9	7.9	7.9	6.41	5.9	7	29.6146
humerus	dc	43.72	43.72	43.72	37.622	35.56	40.22	16.467
humerus	dd	46.62	46.62	46.62	44.792	40.76	49.44	12.5283
humerus	dp	7	7	7	5.54	5.2	6	18.6316
humerus	gl	24.5	24.5	24.5	21.12	20.4	21.9	14.8783
humerus	glc	22.6	22.6	22.6	19.88	19	21	14.6372
humerus	gll	23.9	23.9	23.9	20.84	20.1	21.5	14.3932
humerus	ht	31.99	31.99	31.99	30.672	28.23	33.04	14.8536
humerus	htc	24.87	24.87	24.87	22.599	21.59	24.19	14.6366
humerus	pl	22.1	22.1	22.1	19.55	18.8	20.1	13.9935
humerus	sd	23.16	23.16	23.16	17.994	17.05	19.19	28.0541
metacarpus	ba	24.485	23.44	25.53	23.0436	20.83	25.86	10.1652
metacarpus	bap	30.145	30.08	30.21	28.7089	27.25	31.23	13.0162
metacarpus	bd	43.06	42.32	43.8	39.5264	37.09	42.63	10.9679
metacarpus	bdf	38.085	37.43	38.74	34.4982	33.07	38.42	14.1983
metacarpus	bp	34.33	33.3	35.36	31.1464	29.39	33.38	12.819
metacarpus	btl	19.98	19.9	20.06	18.33	17.52	19.4	11.3354
metacarpus	btm	19.855	19.3	20.41	18.4927	17.39	19.87	10.5778
metacarpus	cd	6.3	6	6.6	5.44545	5.1	6.3	20.2505
metacarpus	dfp	22.935	22.9	22.97	20.9	19.84	22.92	11.7717
metacarpus	dp	24.445	24.15	24.74	22.6773	21.26	25.13	11.1576
metacarpus	dvl	21.13	20.94	21.32	19.9609	18.88	21.77	9.02711
metacarpus	dvm	21.43	21.42	21.44	20.0718	18.74	21.66	9.63165
metacarpus	gcd	7.75	7.4	8.1	6.36364	6	7.2	23.3679
metacarpus	gdd	23	21.79	24.21	19.1745	17.77	21.85	23.0847
metacarpus	gl	19.15	19	19.3	17.1	16	18.6	9.40568
metacarpus	pl	18.6	18.4	18.8	16.7182	15.5	18	11.399
metacarpus	sd	22.23	20.7	23.76	17.5536	15.83	21.54	25.5313
metacarpus	sdd	14.75	14.45	15.05	12.5964	10.63	14.63	17.4558
metatarsus	ba	23.6067	22.58	24.26	22.3908	21.08	23.88	7.63525
metatarsus	bap	28.15	27.65	28.65	25.4942	24.19	27.05	9.71699
metatarsus	bd	42.0233	41.33	42.75	38.3383	35.75	41.27	9.33836
metatarsus	bdf	39.4267	38.01	42	34.65	31.24	37.16	12.1374
metatarsus	bp	29.97	29.21	31.39	27.5117	26.04	29.8	11.1502
metatarsus	btl	19.26	18.67	20.02	17.2017	15.77	18.9	9.75681
metatarsus	btm	19.59	18.84	20.36	18	16.68	19.31	11.1598
metatarsus	cd	6.33333	6.2	6.5	5.43333	5	6	15.8368
metatarsus	dfp	21.585	20.94	22.23	19.835	18.73	21.74	8.86891
metatarsus	dp	32.0967	31.06	33.35	28.4425	19.16	31.72	11.0214
metatarsus	dvl	22.45	21.86	22.99	20.3125	18.89	22.16	6.00424
metatarsus	dvm	23.3367	22.85	23.6	21.18	19.55	22.54	9.08356
metatarsus	gcd	9.86667	9.4	10.4	7.89167	7.3	8.6	22.7257
metatarsus	gdd	35.2133	32	38.7	29.0325	26.14	32.67	21.8474
metatarsus	gl	26.2333	26.1	26.4	23.8917	22.4	24.9	8.98177
metatarsus	pl	25.6667	25.3	25.9	23.6083	22.2	24.4	7.50422
metatarsus	sd	19.8833	18.82	21.78	15.695	14.57	17.43	21.0398
metatarsus	sdd	16.7267	16.39	16.9	14.5375	13	16.92	14.486
pelvis	dam	9.045	8.8	9.29	5.96727	4.7	8.3
pelvis	dpmin	8.215	7.93	8.5	6.95636	5.6	8.1
pelvis	dps	20.21	18.35	22.07	11.4	8.67	15.95
pelvis	la	43.37	42.98	43.76	39.6227	36.66	43.55
pelvis	lar	32.105	30.3	33.91	30.5564	27.7	34.24
pelvis	lfo	65.06	62.12	68	57.4773	54.05	63.64
pelvis	sb	15.91	14.76	17.06	11.9045	10.48	13.01
pelvis	sc	6.5	6.5	6.5	5.36364	4.9	6.4
pelvis	sh	24.77	24.24	25.3	19.6736	10.43	24.81
radioulna	bd	44.06	43.34	44.78	37.993	36.66	39.85	20.2355
radioulna	bfp	41.825	41.78	41.87	36.711	31.34	39.46	15.0077
radioulna	bp	46.3	45.62	46.98	40.646	39.3	44.67	17.4182
radioulna	cd	7.6	7.5	7.7	5.95	5.5	6.8	32.7348
radioulna	dd	30.345	29.04	31.65	25.195	23.5	27.04	22.3777
radioulna	dp	25.33	25.31	25.35	23.142	22.35	24.22	15.7238
radioulna	gl	32.2	31.8	32.6	27.37	26.4	28.6	16.2801
radioulna	lo	62.16	59.28	65.04	49.912	47.05	53.26	23.5395
radioulna	pl	24.75	24.5	25	21.73	20.9	23.1	15.1628
radioulna	sd	25.665	24.68	26.65	19.188	18.04	20.6	36.8005
radioulna	sdd	18.78	16.94	20.62	15.675	12.5	18.1	7.92069
radioulna	sdo	36.665	36.54	36.79	32.673	30.01	35.15	21.9664
tibia	bd	41.115	40.01	42.22	36.5473	34.69	39.76	13.8831
tibia	bfd	29.135	29.09	29.18				13.0705
tibia	bfp	60.965	60.12	61.81	53.9127	50.01	57.29	15.0381
tibia	cd	6.95	6.9	7	5.78182	5.6	6.2	24.7589
tibia	dd	32.24	31.58	32.9	29.3464	26.18	37.3	11.8112
tibia	dp	6.45	6.3	6.6	5.68182	5.4	5.8	15.9295
tibia	gl	31.4	30.8	32	27.5091	26.2	29.4	13.9312
tibia	ll	29.05	28.4	29.7	25.6909	24.3	27.2	13.663
tibia	pl	29.65	29.1	30.2	26.0909	24.8	27.8	13.8817
tibia	sd	24.52	23.54	25.5	19.6991	18.52	20.39	28.1567
tibia	sdd	18.25	18.02	18.48	15.6818	14.62	17.55	18.7146

## Sheet: %dif Rtf
		R.t.f. male			R.t.f. female			% difference
element	variable	Mean	Min	Max	Mean	Min	Max	Male v female
femur	bd	68.9186	64.1	79.04	62.05	59.56	66.71	10.4889
femur	bp	81.3619	77.18	86.88	72.6262	67.42	76.21	11.346
femur	bt	26.5405	24.9	29.39	24.2033	21.98	26.9	9.21154
femur	cd	8.80952	8.1	9.6	7.5381	7	8.3	15.5549
femur	dc	33.9405	31.92	36.45	30.9833	29.42	33.37	9.10958
femur	dd	8.42857	8	9	7.69524	7.1	8.5	9.09628
femur	gl	33.9619	32	35.5	30.7048	28.7	32.6	10.0736
femur	glc	32.9286	31.1	34.4	29.3762	20.9	31.4	11.4032
femur	pl	32.8048	31	34.2	29.7667	27.8	31.5	9.71081
femur	sd	26.0381	24.08	28.26	22.0786	20.73	24.09	16.458
femur	sdd	28.251	25.14	31.06	23.7833	21.51	27.07	17.1718
humerus	bd	5.40909	5	5.9	4.89474	4.7	5.3	9.98375
humerus	bp	6.80909	6.3	7.4	5.95263	5.2	6.4	13.4223
humerus	bt	47.4759	44.15	49.88	43.3247	41.36	47.69	9.14349
humerus	cd	9.34545	8.5	10.2	7.60526	6.9	8.6	20.5324
humerus	dc	48.4514	45.38	51.53	43.9011	38.86	47.57	9.85423
humerus	dd	54.6559	49.9	57.96	50.1416	47.36	56.66	8.61534
humerus	dp	7.04091	6.5	7.5	6.22632	5.8	6.8	12.2798
humerus	gl	28.3682	24.7	30.1	25.7158	24.3	27.2	9.80842
humerus	glc	26.5364	23.1	28.1	24.1789	22.7	25.3	9.29666
humerus	gll	28.0682	24.5	29.6	25.5211	24	27.2	9.50612
humerus	ht	38.8009	35.24	40.91	35.0958	33.54	38.61	10.0278
humerus	htc	28.5841	26	29.96	26.3489	24.45	28.88	8.1377
humerus	pl	26.0091	22.9	27.3	23.7789	22.2	25.3	8.95855
humerus	sd	26.1268	23.79	29.3	21.7579	18.92	24.7	18.2477
metacarpus	ba	26.8993	24.53	29.29	24.7575	23.63	27.73	8.29237
metacarpus	bap	37.3329	33.93	40.96	34.4281	31.76	39.53	8.09558
metacarpus	bd	48.4379	45.34	52.1	44.86	42.69	49.37	7.66975
metacarpus	bdf	45.3479	40.82	49.87	40.2563	38.17	44.28	11.8957
metacarpus	bp	40.6536	37.14	43.42	36.785	34.97	40.07	9.99133
metacarpus	btl	22.3686	20.59	24.28	20.445	19.2	22.11	8.9858
metacarpus	btm	22.7914	21.08	25.16	20.8687	19.5	22.65	8.80747
metacarpus	cd	7.75714	7.3	8.4	6.4125	6	7.2	18.9792
metacarpus	dfp	25.3543	23.76	26.58	24.2981	22.38	26.5	4.25422
metacarpus	dp	29.91	27.36	31.94	27.2838	26.08	30.68	9.1837
metacarpus	dvl	24.9693	22.9	26.56	23.1475	22	25.18	7.57235
metacarpus	dvm	25.4086	23.68	27.16	23.65	22.46	25.92	7.16927
metacarpus	gcd	9.56429	8.8	10.5	7.64375	7.3	8.3	22.3214
metacarpus	gdd	27.5236	18.21	31.14	23.1244	21.92	24.81	17.3717
metacarpus	gl	22.6929	20	23.9	21.6062	20.3	23.8	4.90577
metacarpus	pl	22.3143	19.8	23.4	21.2188	19.8	23.3	5.03312
metacarpus	sd	26.1579	24.58	28.95	19.9763	18.42	22.48	26.7984
metacarpus	sdd	17.4721	15.51	18.44	14.6738	13.49	16.81	17.4106
metatarsus	ba	26.0724	24.33	27.58	24.9182	23.02	26.66	4.52711
metatarsus	bap	32.6871	31.21	35.02	30.437	28.19	33.26	7.12926
metatarsus	bd	47.6362	44.51	49.87	44.8241	42.76	48.9	6.08283
metatarsus	bdf	46.4167	42.26	49.96	41.7095	38.52	45.95	10.6827
metatarsus	bp	38.0071	33.48	48.5	34.0355	31.02	44.69	11.0259
metatarsus	btl	21.8043	20.7	23.24	20.349	18.7	21.58	6.90473
metatarsus	btm	21.6476	20.03	23.44	20.1048	18.9	21.17	7.39051
metatarsus	cd	7.99048	7.5	8.7	6.57273	6	7.9	19.4703
metatarsus	dfp	24.6629	22.64	27.45	22.703	21.22	25.16	8.2754
metatarsus	dp	39.6562	34.64	44.27	36.3782	34.36	41.08	8.62244
metatarsus	dvl	26.6157	24.84	28.74	25.1368	22.74	26.81	5.71526
metatarsus	dvm	26.2314	23.49	28.28	24.8395	23.1	27.91	5.45078
metatarsus	gcd	12.319	11.5	13.6	9.74286	8.8	10.9	23.3542
metatarsus	gdd	43.7081	39.67	49.34	34.8095	30.51	38.02	22.6664
metatarsus	gl	31.1429	26.4	32.6	29.6955	27.6	31.5	4.75819
metatarsus	pl	30.8714	27.8	31.7	29.08	27.3	30.8	5.97627
metatarsus	sd	24.7381	22.5	28.31	19.0341	16.62	22.71	26.0622
metatarsus	sdd	21.1405	18.59	22.91	17.7795	15.92	20.84	17.271
pelvis	dam	14.1395	10.07	18.1	9.24579	4.49	13.44	41.8532
pelvis	dpmin	11.6641	9.5	14.22	9.34105	6.82	10.77	22.1188
pelvis	dps	29.08	23.57	39.72	18.5353	12.15	26.79	44.2914
pelvis	la	51.0055	43.82	56.04	46.8168	42.07	48.62	8.56372
pelvis	lar	36.0409	30.79	38.61	33.39	29.78	37.57	7.63611
pelvis	lfo	74.1582	59.56	82.05	67.4995	62.03	71.66	9.40113
pelvis	sb	15.9309	12.62	20.34	12.3516	11.03	14.71	25.3113
pelvis	sc	7.37273	6.4	8	6.27895	5.7	7.3	16.0241
pelvis	sh	29.1882	24.87	32.57	25.0642	22.92	27.08	15.2029
radioulna	bd	51.2709	46.88	55.56	44.255	41.17	47.87	14.689
radioulna	bfp	47.965	43.42	51.01	44.386	41.46	49.16	7.75086
radioulna	bp	53.2245	46.51	57.1	48.071	45.17	51.58	10.1753
radioulna	cd	9.64545	8.7	10.6	7.415	6.7	8.3	26.1477
radioulna	dd				32.0415	28.84	34.74
radioulna	dp	30.5014	27.49	32.84	27.1845	25.35	29.77	11.4997
radioulna	gl	38.8045	33.1	40.5	35.145	32.7	37.8	9.89741
radioulna	lo	71.0995	66.13	78.12	59.0515	55.43	63.4	18.5139
radioulna	pl	30.2136	25.6	31.7	27.84	25.9	30.3	8.17739
radioulna	sd	31.4618	26.91	36.91	23.421	21.18	27.79	29.3018
radioulna	sdd	25.2473	21.82	27.73	20.163	17.35	22.75	22.3926
radioulna	sdo	44.43	36.34	50.26	38.1595	33.63	43.19	15.1847
tibia	bd	47.529	44.05	51.68	43.2718	41.27	46.59	9.37697
tibia	bfd	33.343	30.76	36.45	31.0527	29.39	33.25	7.11327
tibia	bfp	69.2235	66.29	72.42	64.0227	60.12	68.65	7.80626
tibia	cd	8.43	7.8	9.2	7.04545	6.6	7.8	17.8934
tibia	dd	38.2645	34.24	49.03	35.2709	32.08	44.35	8.1419
tibia	dp	7.72	7.3	8.2	6.87727	6.3	7.5	11.5464
tibia	gl	38.605	29.8	41	35.9273	33.4	38.3	7.18542
tibia	ll	37.03	34.4	39.9	33.8591	31.4	36.5	8.94611
tibia	pl	37.675	35.4	39.3	34.4818	32	37	8.85067
tibia	sd	29.026	26.65	31.76	23.4145	21.24	26.33	21.4012
tibia	sdd	22.2065	19.49	29.9	19.0982	17.6	21.36	15.0507

## Sheet: %dif castrates
		% difference R.t.t. domestic castrates versus
element	variable	R.t.t. dom male	R.t.t. dom female	R.t.t. wild male	R.t.t. wild female	R.t.f. male	R.t.f. female
femur	bd	2.7746	11.7521	1.6046	12.9505	10.1339	0.355933
femur	bp	3.62306	15.5018	3.16698	18.554	7.95454	3.39909
femur	bt	1.37052	13.5267	5.78894	7.58406	9.411	0.199897
femur	cd	6.41428	19.4965	9.55364	28.133	5.20642	10.3695
femur	dc	2.4651	10.7632	7.19529	15.8661	10.8948	1.78968
femur	dd	3.29412	10.6338	3.07692	16.4614	7.26754	1.83177
femur	gl	2.52318	11.4243	4.37135	17.9735	14.0195	3.95987
femur	glc	2.86697	12.0863	4.64286	17.2886	13.8963	2.50297
femur	pl	2.8898	11.7815	4.33713	17.5861	13.8258	4.12887
femur	sd	7.90748	18.7146	3.40623	25.1987	5.24418	11.2381
femur	sdd	6.44463	20.6002	12.4452	28.1483	5.22937	11.9693
humerus	bd	1.19371	13.0763	7.94552	15.2003	6.10026	3.88941
humerus	bp	5.31915	14.7077	4.8	18.2469	10.9859	2.44541
humerus	bt	2.72418	11.0398	1.98572	16.7998	7.93553	1.21015
humerus	cd	6.69507	23.0337	11.0299	31.6726	5.76004	14.8161
humerus	dc	5.25097	11.2403	0.991301	15.9788	9.27751	0.578044
humerus	dd	2.38343	10.1524	6.30597	10.299	9.58735	0.974023
humerus	dp	4.2123	14.4477	8.09249	15.2649	8.67418	3.61524
humerus	gl	3.30847	11.5841	3.08104	17.8787	11.5653	1.76187
humerus	glc	3.5839	11.0678	3.66795	16.4547	12.3724	3.08463
humerus	gll	2.81875	11.5862	4.76515	18.4142	11.2977	1.79643
humerus	ht	4.20571	10.6645	12.0876	16.2736	7.19658	2.83637
humerus	htc	3.2152	11.4348	7.95367	17.4887	5.95917	2.18117
humerus	pl	2.80886	11.1957	4.03941	16.2642	12.2316	3.28205
humerus	sd	6.71512	21.44	7.07146	32.035	4.97813	13.2997
metacarpus	ba	1.94248	8.22678	0.196975	5.86844	9.59351	1.30374
metacarpus	bap	2.4415	10.5831	9.30487	14.169	12.0592	3.97336
metacarpus	bd	0.595959	10.3736	2.99668	11.5467	8.76619	1.09829
metacarpus	bdf	0.478596	13.722	8.03206	17.8799	9.41091	2.49177
metacarpus	bp	1.11098	11.7122	5.24196	14.9474	11.6503	1.66386
metacarpus	btl	1.43822	9.90123	1.14231	9.75385	10.1415	1.15832
metacarpus	btm	0.227897	10.8051	5.14159	12.2353	8.64475	0.16303
metacarpus	cd	1.03381	21.2732	14.5422	28.9402	6.23647	12.7806
metacarpus	dfp	1.53443	10.2419	2.7251	12.0023	7.29985	3.048
metacarpus	dp	0.0870393	11.2443	7.48709	14.9688	12.6691	3.49561
metacarpus	dvl	0.229502	9.25613	6.54008	12.219	10.1441	2.57674
metacarpus	dvm	0.0235689	9.60813	6.50986	13.0411	10.5076	3.34465
metacarpus	gcd	0.633882	22.7424	9.49721	29.0076	11.5172	10.8741
metacarpus	gdd	0.151696	22.9351	7.83107	25.8802	10.1111	7.29254
metacarpus	gl	1.00442	8.40324	3.22279	14.5199	13.73	8.83916
metacarpus	pl	2.3432	9.0619	5.19481	15.8293	12.9923	7.97216
metacarpus	sd	2.35644	27.8459	9.83747	33.1548	6.42307	20.4634
metacarpus	sdd	1.86667	19.3067	10.7543	26.3933	6.16984	11.271
metatarsus	ba	0.172332	7.46317	2.70507	7.98874	7.22635	2.70145
metatarsus	bap	0.855716	8.86312	5.33008	15.2117	9.60471	2.47969
metatarsus	bd	0.891828	8.4483	2.30113	11.4661	10.2266	4.15025
metatarsus	bdf	0.859688	11.2806	4.42119	17.2931	11.8857	1.20683
metatarsus	bp	0.448591	10.703	7.74412	16.2706	15.9756	4.97157
metatarsus	btl	2.61861	7.14276	0.318806	11.6082	12.0741	5.18017
metatarsus	btm	1.47965	9.68418	0.370929	8.82993	9.60929	2.22273
metatarsus	cd	2.68608	18.5032	14.7245	29.8539	8.48605	11.0298
metatarsus	dfp	1.21218	7.65878	3.69911	12.1397	9.623	1.35029
metatarsus	dp	1.30383	12.3208	8.7978	20.8146	12.3303	3.71779
metatarsus	dvl	1.49254	7.4951	4.14395	14.1264	12.8588	7.1567
metatarsus	dvm	1.82926	10.9083	2.99739	12.6774	8.69016	3.24322
metatarsus	gcd	1.89792	24.5971	11.2606	33.2952	10.9151	12.5189
metatarsus	gdd	2.47577	24.2904	10.7149	29.8025	10.8749	11.8646
metatarsus	gl	0.13972	9.1212	4.55096	13.8795	12.587	7.84055
metatarsus	pl	1.18383	6.3218	5.43272	13.7716	13.0113	7.04877
metatarsus	sd	3.00603	24.0078	11.4222	34.7329	10.4023	15.7668
metatarsus	sdd	2.15399	16.6271	12.6843	26.5706	10.7069	6.59453
pelvis	dam
pelvis	dpmin
pelvis	dps
pelvis	la
pelvis	lar
pelvis	lfo
pelvis	sb
pelvis	sc
pelvis	sh
radioulna	bd	1.31558	18.9325	7.75449	22.4781	7.39536	7.31352
radioulna	bfp	3.2834	11.7387	7.09385	20.0708	6.59851	1.15383
radioulna	bp	2.37698	15.0568	6.33692	19.3029	7.59507	2.58519
radioulna	cd	6.66871	26.2091	14.3826	38.4006	9.41938	16.8319
radioulna	dd	5.97169	16.461	7.90758	26.3561		2.47156
radioulna	dp	1.81571	13.918	9.8507	18.8367	8.714	2.79274
radioulna	gl	3.9089	12.3909	4.61824	20.7955	14.015	4.13194
radioulna	lo	6.12819	17.4743	1.60647	23.4433	11.8166	6.73413
radioulna	pl	3.57479	11.6037	5.30973	18.2731	14.6097	6.45161
radioulna	sd	7.54387	29.4611	12.3656	40.8816	7.97903	21.4481
radioulna	sdd	7.07135	0.85053	4.16126	13.8883	33.4375	11.2556
radioulna	sdo	6.2594	15.7612	10.6459	22.0928	8.54803	6.65831
tibia	bd	2.37924	11.5134	4.75792	16.4979	9.7302	0.354041
tibia	bfd	2.03609	11.0418	7.6739		5.81161	1.30301
tibia	bfp	2.29349	12.7557	5.52137	17.7691	7.17819	0.628947
tibia	cd	5.19066	19.6313	10.8129	29.0195	8.47702	9.45226
tibia	dd	1.83051	9.98608	6.58901	15.9613	10.5303	2.39355
tibia	dp	3.21601	12.7297	7.38283	20	10.5774	0.971974
tibia	gl	2.74103	11.2009	4.83425	18.0154	15.7893	8.62833
tibia	ll	2.5468	11.1259	6.13588	18.374	18.0837	9.17466
tibia	pl	2.43866	11.4528	6.47267	19.2031	17.4342	8.61674
tibia	sd	5.58056	22.6652	10.0656	31.6964	6.79353	14.661
tibia	sdd	4.40613	14.3381	9.08378	24.1381	10.5222	4.54644
